# Supplementary material for: The Smoluchowski Ensemble—Statistical Mechanics of Aggregation
Source: Entropy (Basel). 2020 Oct 20;22(10):1181. doi: 10.3390/e22101181 (PMC7597352; doi:10.3390/e22101181)
Supplement: Supplementary file 1 [file entropy-22-01181-s001.zip]

Archive with 29 entries (28 files):
- Definitions/
- Definitions/chicago2.bst
- Definitions/entropy-logo-eps-converted-to.pdf
- Definitions/entropy-logo.eps
- Definitions/entropy-logo.png
- Definitions/journalnames.tex
- Definitions/logo-ccby-eps-converted-to.pdf
- Definitions/logo-ccby.eps
- Definitions/logo-mdpi-eps-converted-to.pdf
- Definitions/logo-mdpi.eps
- Definitions/logo-mdpi.pdf
- Definitions/logo-orcid-eps-converted-to.pdf
- Definitions/logo-orcid.eps
- Definitions/logo-orcid.pdf
- Definitions/logo-updates.pdf
- Definitions/mdpi.bst
- Definitions/mdpi.cls
- entropy-950302.aux
- fig_SM1.eps
- fig_SM1.pdf
- fig_SM2.eps
- fig_SM2.pdf
- SM.aux
- SM.fdb_latexmk
- SM.fls
- SM.log
- SM.out
- SM.synctex.gz
- SM.tex
