# Supplementary material for: The Smoluchowski Ensemble—Statistical Mechanics of Aggregation
Source: Entropy (Basel). 2020 Oct 20;22(10):1181. doi: 10.3390/e22101181 (PMC7597352; doi:10.3390/e22101181)
Supplement: Supplementary file 1 [file entropy-22-01181-s001.zip › entropy-950302.aux]

\relax 
\providecommand\hyper@newdestlabel[2]{}
\bibstyle{Definitions/mdpi}
\providecommand\HyperFirstAtBeginDocument{\AtBeginDocument}
\HyperFirstAtBeginDocument{\ifx\hyper@anchor\@undefined
\global\let\oldcontentsline\contentsline
\gdef\contentsline#1#2#3#4{\oldcontentsline{#1}{#2}{#3}}
\global\let\oldnewlabel\newlabel
\gdef\newlabel#1#2{\newlabelxx{#1}#2}
\gdef\newlabelxx#1#2#3#4#5#6{\oldnewlabel{#1}{{#2}{#3}}}
\AtEndDocument{\ifx\hyper@anchor\@undefined
\let\contentsline\oldcontentsline
\let\newlabel\oldnewlabel
\fi}
\fi}
\global\let\hyper@last\relax 
\gdef\HyperFirstAtBeginDocument#1{#1}
\providecommand\HyField@AuxAddToFields[1]{}
\providecommand\HyField@AuxAddToCoFields[2]{}
\citation{Smoluchowski:ZFPC17}
\citation{Smoluchowski:ZFPC17}
\citation{Leyvraz:PR03}
\citation{Ziff:PRL82,Hendriks:JSP83}
\citation{Ziff:JCP80}
\citation{Marcus:T68}
\citation{Lushnikov:JCIS78,Lushnikov:JPMT11,Lushnikov:PRE05,Lushnikov:JPMG05a,Lushnikov:PRL04}
\citation{Aldous:B99}
\citation{Stockmayer:JCP43}
\citation{Spouge:JPMG85,Spouge:M83_121,Hendriks:ZPCM85B,Spouge:1983}
\citation{Stockmayer:JCP43}
\citation{Ziff:JCP80}
\@writefile{toc}{\contentsline {section}{\numberline {1}Introduction}{1}{section.1}\protected@file@percent }
\newlabel{smoluchowski:0}{{1}{1}{Introduction}{equation.1.1}{}}
\citation{Matsoukas:SR2015}
\citation{Matsoukas:PR15,Matsoukas:statPBE_PRE14}
\@writefile{toc}{\contentsline {section}{\numberline {2}The Smoluchowski Ensemble}{2}{section.2}\protected@file@percent }
\newlabel{sct:ensemble}{{2}{2}{The Smoluchowski Ensemble}{section.2}{}}
\newlabel{rxn}{{2}{2}{The Smoluchowski Ensemble}{equation.2.2}{}}
\newlabel{constraints}{{3}{3}{The Smoluchowski Ensemble}{equation.2.3}{}}
\@writefile{lof}{\contentsline {figure}{\numberline {1}{\ignorespaces The aggregation graph for $M=7$. Each layer contains all feasible distributions in that\nobreakspace  {}generation. \relax }}{3}{figure.caption.1}\protected@file@percent }
\providecommand*\caption@xref[2]{\@setref\relax\@undefined{#1}}
\newlabel{fig1}{{1}{3}{The aggregation graph for $M=7$. Each layer contains all feasible distributions in that~generation. \relax }{figure.caption.1}{}}
\@writefile{toc}{\contentsline {subsection}{\numberline {2.1}Kinetics}{3}{subsection.2.1}\protected@file@percent }
\citation{Smoluchowski:ZFPC17}
\citation{Smoluchowski:ZFPC17}
\citation{Flory:JACS41a,Stockmayer:JCP43}
\citation{Stockmayer:JCP43}
\citation{Spouge:M83_121}
\newlabel{transition:rxn}{{4}{4}{Kinetics}{equation.2.4}{}}
\newlabel{transition_rate}{{5}{4}{Kinetics}{equation.2.5}{}}
\@writefile{lot}{\contentsline {table}{\numberline {1}{\ignorespaces Selected aggregation kernels.\relax }}{4}{table.caption.2}\protected@file@percent }
\newlabel{tbl_Kij}{{1}{4}{Selected aggregation kernels.\relax }{table.caption.2}{}}
\@writefile{toc}{\contentsline {subsection}{\numberline {2.2}Probabilities}{5}{subsection.2.2}\protected@file@percent }
\newlabel{sct:probabilities}{{2.2}{5}{Probabilities}{subsection.2.2}{}}
\newlabel{master}{{8}{5}{Probabilities}{equation.2.8}{}}
\newlabel{ens:Rg-1}{{9}{5}{Probabilities}{equation.2.9}{}}
\newlabel{T:def}{{10}{5}{Probabilities}{equation.2.10}{}}
\@writefile{toc}{\contentsline {subsection}{\numberline {2.3}Smoluchowski Equation}{5}{subsection.2.3}\protected@file@percent }
\newlabel{menad:dstr:def}{{12}{5}{Smoluchowski Equation}{equation.2.12}{}}
\newlabel{stoichio}{{13}{5}{Smoluchowski Equation}{equation.2.13}{}}
\newlabel{smoluchowski_1}{{14}{5}{Smoluchowski Equation}{equation.2.14}{}}
\newlabel{smoluchowski_exact}{{16}{6}{Smoluchowski Equation}{equation.2.16}{}}
\newlabel{smoluchowski}{{17}{6}{Smoluchowski Equation}{equation.2.17}{}}
\@writefile{toc}{\contentsline {section}{\numberline {3}Thermodynamic Formalism}{6}{section.3}\protected@file@percent }
\newlabel{sct:thermo}{{3}{6}{Thermodynamic Formalism}{section.3}{}}
\@writefile{toc}{\contentsline {subsection}{\numberline {3.1}Partition Function and Selection Functional}{6}{subsection.3.1}\protected@file@percent }
\newlabel{Prob:n}{{18}{6}{Partition Function and Selection Functional}{equation.3.18}{}}
\newlabel{Omega:def}{{20}{6}{Partition Function and Selection Functional}{equation.3.20}{}}
\@writefile{toc}{\contentsline {subsection}{\numberline {3.2}Shannon Entropy}{6}{subsection.3.2}\protected@file@percent }
\newlabel{H:def}{{21}{6}{Shannon Entropy}{equation.3.21}{}}
\citation{Matsoukas:springer_2019}
\@writefile{toc}{\contentsline {subsection}{\numberline {3.3}The Selection Functional}{7}{subsection.3.3}\protected@file@percent }
\newlabel{wi:def}{{26}{7}{The Selection Functional}{equation.3.26}{}}
\newlabel{Omega:unbiased}{{27}{7}{The Selection Functional}{equation.3.27}{}}
\@writefile{toc}{\contentsline {subsection}{\numberline {3.4}Propagation Equations}{7}{subsection.3.4}\protected@file@percent }
\newlabel{recursion_Omega:W}{{29}{8}{Propagation Equations}{equation.3.29}{}}
\newlabel{propagation:sol}{{30}{8}{Propagation Equations}{equation.3.30}{}}
\newlabel{recursion:W1}{{31}{8}{Propagation Equations}{equation.3.31}{}}
\newlabel{Omega:agg}{{32}{8}{Propagation Equations}{equation.3.32}{}}
\newlabel{recursion:W}{{33}{8}{Propagation Equations}{equation.3.33}{}}
\@writefile{toc}{\contentsline {section}{\numberline {4}Scaling Limit}{8}{section.4}\protected@file@percent }
\newlabel{sct:thl}{{4}{8}{Scaling Limit}{section.4}{}}
\@writefile{toc}{\contentsline {subsection}{\numberline {4.1}Most Probable Distribution}{8}{subsection.4.1}\protected@file@percent }
\newlabel{intensive:mpd}{{34}{8}{Most Probable Distribution}{equation.4.34}{}}
\newlabel{logOmega:H:logW}{{36}{9}{Most Probable Distribution}{equation.4.36}{}}
\newlabel{logW:homo}{{37}{9}{Most Probable Distribution}{equation.4.37}{}}
\newlabel{mpd}{{39}{9}{Most Probable Distribution}{equation.4.39}{}}
\newlabel{fundamental}{{40}{9}{Most Probable Distribution}{equation.4.40}{}}
\newlabel{beta}{{42}{10}{Most Probable Distribution}{equation.4.42}{}}
\newlabel{logq}{{43}{10}{Most Probable Distribution}{equation.4.43}{}}
\newlabel{Gibbs:Duhem}{{44}{10}{Most Probable Distribution}{equation.4.44}{}}
\newlabel{xav:logq:beta}{{45}{10}{Most Probable Distribution}{equation.4.45}{}}
\newlabel{2nd:law:extensive}{{46}{10}{Most Probable Distribution}{equation.4.46}{}}
\@writefile{toc}{\contentsline {subsection}{\numberline {4.2}Thermodynamics}{10}{subsection.4.2}\protected@file@percent }
\newlabel{2nd:law}{{48}{10}{Thermodynamics}{equation.4.48}{}}
\citation{Berestycki:07}
\citation{Kelly:2011}
\citation{Matsoukas:springer_2019}
\@writefile{lot}{\contentsline {table}{\numberline {2}{\ignorespaces Summary of thermodynamic relationships.\relax }}{11}{table.caption.15}\protected@file@percent }
\newlabel{tbl:thermo}{{2}{11}{Summary of thermodynamic relationships.\relax }{table.caption.15}{}}
\@writefile{toc}{\contentsline {section}{\numberline {5}Gibbs Distributions}{11}{section.5}\protected@file@percent }
\newlabel{sct:gibbs}{{5}{11}{Gibbs Distributions}{section.5}{}}
\newlabel{W:lin}{{49}{11}{Gibbs Distributions}{equation.5.49}{}}
\newlabel{gibbs:mean}{{52}{11}{Gibbs Distributions}{equation.5.52}{}}
\newlabel{recursion:W2}{{54}{11}{Gibbs Distributions}{equation.5.54}{}}
\newlabel{wi:gibbs}{{55}{12}{Gibbs Distributions}{equation.5.55}{}}
\@writefile{toc}{\contentsline {subsection}{\numberline {5.1}Constant Kernel}{12}{subsection.5.1}\protected@file@percent }
\newlabel{const:Omega}{{58}{12}{Constant Kernel}{equation.5.58}{}}
\newlabel{constK:mean:dstr}{{59}{12}{Constant Kernel}{equation.5.59}{}}
\newlabel{const:mean}{{62}{12}{Constant Kernel}{equation.5.62}{}}
\newlabel{const:mpd:cont}{{63}{12}{Constant Kernel}{equation.5.63}{}}
\@writefile{toc}{\contentsline {subsection}{\numberline {5.2}Sum Kernel}{13}{subsection.5.2}\protected@file@percent }
\newlabel{sum:Omega}{{65}{13}{Sum Kernel}{equation.5.65}{}}
\newlabel{sum:wi}{{66}{13}{Sum Kernel}{equation.5.66}{}}
\newlabel{sum:mean}{{67}{13}{Sum Kernel}{equation.5.67}{}}
\newlabel{sum:mpd}{{70}{13}{Sum Kernel}{equation.5.70}{}}
\newlabel{sum:mpd:cont}{{71}{13}{Sum Kernel}{equation.5.71}{}}
\@writefile{lof}{\contentsline {figure}{\numberline {2}{\ignorespaces Approach to scaling limit for the sum kernel at $\mathaccentV {bar}416x= 10$ $(\theta =0.9)$. The most probable distribution (\text  {MPD}) is calculated from Equation\ (\ref  {sum:mpd}) and the mean distribution from Equation\ (\ref  {sum:mean}) with $M=\mathaccentV {bar}416xN$, $N=20,40,80,160$. \relax }}{14}{figure.caption.20}\protected@file@percent }
\newlabel{fig2}{{2}{14}{Approach to scaling limit for the sum kernel at $\xav = 10$ $(\theta =0.9)$. The most probable distribution (\mpd ) is calculated from Equation\ (\ref {sum:mpd}) and the mean distribution from Equation\ (\ref {sum:mean}) with $M=\xav N$, $N=20,40,80,160$. \relax }{figure.caption.20}{}}
\@writefile{toc}{\contentsline {subsection}{\numberline {5.3}Quasi-Gibbs Kernels---The Product Kernel}{14}{subsection.5.3}\protected@file@percent }
\newlabel{sctn:prod}{{5.3}{14}{Quasi-Gibbs Kernels---The Product Kernel}{subsection.5.3}{}}
\newlabel{sct:prod}{{5.3}{14}{Quasi-Gibbs Kernels---The Product Kernel}{subsection.5.3}{}}
\newlabel{gibbs_condition}{{72}{14}{Quasi-Gibbs Kernels---The Product Kernel}{equation.5.72}{}}
\newlabel{prod:Kn}{{75}{14}{Quasi-Gibbs Kernels---The Product Kernel}{equation.5.75}{}}
\newlabel{prod:Omega}{{76}{15}{Quasi-Gibbs Kernels---The Product Kernel}{equation.5.76}{}}
\newlabel{prod:mean}{{78}{15}{Quasi-Gibbs Kernels---The Product Kernel}{equation.5.78}{}}
\newlabel{prod:mpd}{{81}{15}{Quasi-Gibbs Kernels---The Product Kernel}{equation.5.81}{}}
\newlabel{prod:mpd:cont}{{82}{15}{Quasi-Gibbs Kernels---The Product Kernel}{equation.5.82}{}}
\@writefile{lot}{\contentsline {table}{\numberline {3}{\ignorespaces Summary of Constant, Sum and Product Kernel; in all cases $\theta =1-1/\mathaccentV {bar}416x$. \relax }}{15}{table.caption.22}\protected@file@percent }
\newlabel{tbl:summary}{{3}{15}{Summary of Constant, Sum and Product Kernel; in all cases $\theta =1-1/\bar x$. \relax }{table.caption.22}{}}
\@writefile{lof}{\contentsline {figure}{\numberline {3}{\ignorespaces Approach to the scaling limit for the product kernel with (\textbf  {a}) $\mathaccentV {bar}416x= 1.75$ and (\textbf  {b}) $\mathaccentV {bar}416x=4$. The\nobreakspace  {}MPD is calculated from Equation\ (\ref  {sum:mpd:cont}) and the mean distribution (dashed lines) from Equation\ (\ref  {prod:mean}). The distributions for $\mathaccentV {bar}416x=4$ are not stable. \relax }}{16}{figure.caption.23}\protected@file@percent }
\newlabel{fig3}{{3}{16}{Approach to the scaling limit for the product kernel with (\textbf {a}) $\xav = 1.75$ and (\textbf {b}) $\xav =4$. The~MPD is calculated from Equation\ (\ref {sum:mpd:cont}) and the mean distribution (dashed lines) from Equation\ (\ref {prod:mean}). The distributions for $\xav =4$ are not stable. \relax }{figure.caption.23}{}}
\@writefile{toc}{\contentsline {section}{\numberline {6}Phase Behavior}{16}{section.6}\protected@file@percent }
\newlabel{sct:stability}{{6}{16}{Phase Behavior}{section.6}{}}
\@writefile{toc}{\contentsline {subsection}{\numberline {6.1}Stability}{16}{subsection.6.1}\protected@file@percent }
\newlabel{stability:beta:logq}{{83}{16}{Stability}{equation.6.83}{}}
\newlabel{Kij_scaling}{{85}{17}{Stability}{equation.6.85}{}}
\newlabel{beta:q:powerlaw}{{86}{17}{Stability}{equation.6.86}{}}
\@writefile{lof}{\contentsline {figure}{\numberline {4}{\ignorespaces Phase diagram of power-law kernels: In the shaded region the system is stable and is represented by its \text  {MPD}. The unshaded region is unstable and the system is split into two phases, a sol phase and a gel phase, each represented by its own \text  {MPD}. Both graphs provide equivalent criteria of\nobreakspace  {}stability. \relax }}{17}{figure.caption.24}\protected@file@percent }
\newlabel{fig4}{{4}{17}{Phase diagram of power-law kernels: In the shaded region the system is stable and is represented by its \mpd . The unshaded region is unstable and the system is split into two phases, a sol phase and a gel phase, each represented by its own \mpd . Both graphs provide equivalent criteria of~stability. \relax }{figure.caption.24}{}}
\@writefile{toc}{\contentsline {subsection}{\numberline {6.2}Phase Splitting---The Sol-Gel Transition}{18}{subsection.6.2}\protected@file@percent }
\newlabel{propagation:sol:powerlaw}{{90}{18}{Phase Splitting---The Sol-Gel Transition}{equation.6.90}{}}
\newlabel{xsol:retrace}{{93}{19}{Phase Splitting---The Sol-Gel Transition}{equation.6.93}{}}
\newlabel{phi:gel}{{95}{19}{Phase Splitting---The Sol-Gel Transition}{equation.6.95}{}}
\citation{Matsoukas:CES98}
\citation{Ziff:JCP80}
\citation{Stockmayer:JCP43}
\citation{Matsoukas:statPBE_PRE14}
\citation{Matsoukas:springer_2019}
\@writefile{lof}{\contentsline {figure}{\numberline {5}{\ignorespaces (\textbf  {a}) Gel fraction and (\textbf  {b}) mean sol cluster size as a function of the progress variable $\theta $. Past the gel point the mean size in the sol retraces its pre-gel history back to its initial size $\mathaccentV {bar}416x_\text  {sol}=1$. The dashed lines are Monte Carlo (MC) simulations with $M=200$ particles. \relax }}{20}{figure.caption.25}\protected@file@percent }
\newlabel{fig5}{{5}{20}{(\textbf {a}) Gel fraction and (\textbf {b}) mean sol cluster size as a function of the progress variable $\theta $. Past the gel point the mean size in the sol retraces its pre-gel history back to its initial size $\xav _\sol =1$. The dashed lines are Monte Carlo (MC) simulations with $M=200$ particles. \relax }{figure.caption.25}{}}
\@writefile{toc}{\contentsline {subsection}{\numberline {6.3}Monte Carlo Simulations}{20}{subsection.6.3}\protected@file@percent }
\@writefile{lof}{\contentsline {figure}{\numberline {6}{\ignorespaces Monte Carlo snapshots of the mean distribution of the product kernel with $M=200$ particles (open circles are MC results, solid lines are calculated from theory). The gel phase emerges at $\theta ^*=0.5$ and moves towards ever larger sizes (arrows mark the theoretical predictions). The distribution of the sol grows in the pre-gel region range $0<\theta <0.5$ but contracts once past the post-gel point ($\theta >0.5$). \relax }}{21}{figure.caption.26}\protected@file@percent }
\newlabel{fig6}{{6}{21}{Monte Carlo snapshots of the mean distribution of the product kernel with $M=200$ particles (open circles are MC results, solid lines are calculated from theory). The gel phase emerges at $\theta ^*=0.5$ and moves towards ever larger sizes (arrows mark the theoretical predictions). The distribution of the sol grows in the pre-gel region range $0<\theta <0.5$ but contracts once past the post-gel point ($\theta >0.5$). \relax }{figure.caption.26}{}}
\@writefile{toc}{\contentsline {section}{\numberline {7}Continuous Limit}{21}{section.7}\protected@file@percent }
\newlabel{sct:cont}{{7}{21}{Continuous Limit}{section.7}{}}
\newlabel{cont:mpd}{{97}{22}{Continuous Limit}{equation.7.97}{}}
\newlabel{fundamental:omega}{{101}{22}{Continuous Limit}{equation.7.101}{}}
\newlabel{beta:omega}{{102}{22}{Continuous Limit}{equation.7.102}{}}
\newlabel{cont:log:omega}{{103}{22}{Continuous Limit}{equation.7.103}{}}
\newlabel{cont:beta}{{104}{22}{Continuous Limit}{equation.7.104}{}}
\newlabel{cont:q}{{105}{22}{Continuous Limit}{equation.7.105}{}}
\newlabel{cont:log:W}{{106}{22}{Continuous Limit}{equation.7.106}{}}
\newlabel{cont:2nd:law}{{107}{22}{Continuous Limit}{equation.7.107}{}}
\citation{Hendriks:ZPCM85A}
\citation{Lushnikov:JCIS73,Leyvraz:PR03}
\citation{Spouge:1983,Spouge:M83_121,Hendriks:ZPCM85A}
\citation{Leyvraz:PR03}
\citation{Ziff:PRL82}
\@writefile{toc}{\contentsline {section}{\numberline {8}Summary}{23}{section.8}\protected@file@percent }
\newlabel{sct:summary}{{8}{23}{Summary}{section.8}{}}
\citation{Matsoukas:statPBE_PRE14,Matsoukas:E19}
\bibcite{Smoluchowski:ZFPC17}{{1}{1917}{{Smoluchowski}}{{}}}
\bibcite{Leyvraz:PR03}{{2}{2003}{{Leyvraz}}{{}}}
\bibcite{Ziff:PRL82}{{3}{1982}{{Ziff {et~al.}}}{{Ziff, Hendriks, and Ernst}}}
\bibcite{Hendriks:JSP83}{{4}{1983}{{Hendriks \em  {et~al.}}}{{Hendriks, Ernst, and Ziff}}}
\bibcite{Ziff:JCP80}{{5}{1980}{{Ziff and Stell}}{{}}}
\bibcite{Marcus:T68}{{6}{1968}{{Marcus}}{{}}}
\bibcite{Lushnikov:JCIS78}{{7}{1978}{{Lushnikov}}{{}}}
\bibcite{Lushnikov:JPMT11}{{8}{2011}{{Lushnikov}}{{}}}
\bibcite{Lushnikov:PRE05}{{9}{2005{}}{{Lushnikov}}{{}}}
\bibcite{Lushnikov:JPMG05a}{{10}{2005{}}{{Lushnikov}}{{}}}
\bibcite{Lushnikov:PRL04}{{11}{2004}{{Lushnikov}}{{}}}
\bibcite{Aldous:B99}{{12}{1999}{{Aldous}}{{}}}
\bibcite{Stockmayer:JCP43}{{13}{1943}{{Stockmayer}}{{}}}
\bibcite{Spouge:JPMG85}{{14}{1985}{{Spouge}}{{}}}
\bibcite{Spouge:M83_121}{{15}{1983}{{Spouge}}{{}}}
\bibcite{Hendriks:ZPCM85B}{{16}{1985}{{Hendriks \em  {et~al.}}}{{Hendriks, Spouge, Eibl, and Schreckenberg}}}
\bibcite{Spouge:1983}{{17}{1983}{{Spouge}}{{}}}
\bibcite{Matsoukas:SR2015}{{18}{2015{}}{{Matsoukas}}{{}}}
\bibcite{Matsoukas:PR15}{{19}{2015{}}{{Matsoukas}}{{}}}
\bibcite{Matsoukas:statPBE_PRE14}{{20}{2014}{{Matsoukas}}{{}}}
\bibcite{Flory:JACS41a}{{21}{1941}{{Flory}}{{}}}
\bibcite{Matsoukas:springer_2019}{{22}{2019}{{Matsoukas}}{{}}}
\bibcite{Berestycki:07}{{23}{2007}{{Berestycki and Pitman}}{{}}}
\bibcite{Kelly:2011}{{24}{2011}{{Kelly}}{{}}}
\@writefile{toc}{\contentsline {section}{References}{25}{equation.8.115}\protected@file@percent }
\bibcite{Matsoukas:CES98}{{25}{1998}{{Smith and Matsoukas}}{{}}}
\bibcite{Hendriks:ZPCM85A}{{26}{1984}{{Hendriks}}{{}}}
\bibcite{Lushnikov:JCIS73}{{27}{1973}{{Lushnikov}}{{}}}
\bibcite{Matsoukas:E19}{{28}{2019}{{Matsoukas}}{{}}}
\newlabel{LastPage}{{}{26}{}{page.26}{}}
\xdef\lastpage@lastpage{26}
\xdef\lastpage@lastpageHy{26}
\expandafter\ifx\csname c@page@totc\endcsname\relax\newcounter{page@totc}\fi\setcounter{page@totc}{27}
