# Supplementary material for: The Smoluchowski Ensemble—Statistical Mechanics of Aggregation
Source: Entropy (Basel). 2020 Oct 20;22(10):1181. doi: 10.3390/e22101181 (PMC7597352; doi:10.3390/e22101181)
Supplement: Supplementary file 1 [file entropy-22-01181-s001.zip › SM.aux]

\relax 
\providecommand\hyper@newdestlabel[2]{}
\bibstyle{Definitions/mdpi}
\providecommand\HyperFirstAtBeginDocument{\AtBeginDocument}
\HyperFirstAtBeginDocument{\ifx\hyper@anchor\@undefined
\global\let\oldcontentsline\contentsline
\gdef\contentsline#1#2#3#4{\oldcontentsline{#1}{#2}{#3}}
\global\let\oldnewlabel\newlabel
\gdef\newlabel#1#2{\newlabelxx{#1}#2}
\gdef\newlabelxx#1#2#3#4#5#6{\oldnewlabel{#1}{{#2}{#3}}}
\AtEndDocument{\ifx\hyper@anchor\@undefined
\let\contentsline\oldcontentsline
\let\newlabel\oldnewlabel
\fi}
\fi}
\global\let\hyper@last\relax 
\gdef\HyperFirstAtBeginDocument#1{#1}
\providecommand\HyField@AuxAddToFields[1]{}
\providecommand\HyField@AuxAddToCoFields[2]{}
\@writefile{toc}{\contentsline {section}{\numberline {1}Derivation of the Smoluchowski equation}{1}{section.1}}
\newlabel{t:def}{{SM.1}{1}{Derivation of the Smoluchowski equation}{equation.1.1}{}}
\newlabel{master:2}{{SM.3}{1}{Derivation of the Smoluchowski equation}{equation.1.3}{}}
\newlabel{app:smoluchowski:1}{{SM.5}{1}{Derivation of the Smoluchowski equation}{equation.1.5}{}}
\@writefile{toc}{\contentsline {section}{\numberline {2}Derivation of Eq.\ (29)}{2}{section.2}}
\newlabel{app:master:1}{{SM.9}{2}{Derivation of Eq.\ (29)}{equation.2.9}{}}
\@writefile{toc}{\contentsline {section}{\numberline {3}Concavity of $\Omega _{M,N}$}{2}{section.3}}
\@writefile{lof}{\contentsline {figure}{\numberline {S1}{\ignorespaces The mean distribution in the simulation is calculated as the average of 1000 independent runs. Error bars are estimates of the standard deviation of the calculated average based on the standard deviation of individual runs. \relax }}{3}{figure.caption.1}}
\providecommand*\caption@xref[2]{\@setref\relax\@undefined{#1}}
\newlabel{fig_SM1}{{S1}{3}{The mean distribution in the simulation is calculated as the average of 1000 independent runs. Error bars are estimates of the standard deviation of the calculated average based on the standard deviation of individual runs. \relax }{figure.caption.1}{}}
\newlabel{app:beta:stability}{{SM.18}{3}{Concavity of $\Omega _{M,N}$}{equation.3.18}{}}
\newlabel{app:q:stability}{{SM.20}{3}{Concavity of $\Omega _{M,N}$}{equation.3.20}{}}
\@writefile{toc}{\contentsline {section}{\numberline {4}Monte Carlo Simulations}{3}{section.4}}
\@writefile{lof}{\contentsline {figure}{\numberline {S2}{\ignorespaces The error in $\phi _\text  {gel}$ is generally less than 1\% for $\phi _\text  {gel}>0.6$. \relax }}{4}{figure.caption.2}}
\newlabel{fig_SM2}{{S2}{4}{The error in $\phi _\text {gel}$ is generally less than 1\% for $\phi _\text {gel}>0.6$. \relax }{figure.caption.2}{}}
\newlabel{LastPage}{{}{4}{}{page.4}{}}
\xdef\lastpage@lastpage{4}
\xdef\lastpage@lastpageHy{4}
\expandafter\ifx\csname c@page@totc\endcsname\relax\newcounter{page@totc}\fi\setcounter{page@totc}{5}
