# Supplementary material for: The Smoluchowski Ensemble—Statistical Mechanics of Aggregation
Source: Entropy (Basel). 2020 Oct 20;22(10):1181. doi: 10.3390/e22101181 (PMC7597352; doi:10.3390/e22101181)
Supplement: Supplementary file 1 [file entropy-22-01181-s001.zip › SM.fdb_latexmk]

# Fdb version 3
["pdflatex"] 1603027521 "SM.tex" "SM.pdf" "SM" 1603027523
  "/Users/themis/Library/texlive/2019/texmf-var/fonts/map/pdftex/updmap/pdftex.map" 1566401331 3281645 987e0aa2305b05c6127c7a3f99208402 ""
  "/Users/themis/Library/texmf/tex/latex/config/epstopdf.cfg" 1259947217 58 1ba29d3e0b0240ce5d18197a203875cc ""
  "/usr/local/texlive/2019/texmf-dist/fonts/enc/dvips/base/8r.enc" 1165713224 4850 80dc9bab7f31fb78a000ccfed0e27cab ""
  "/usr/local/texlive/2019/texmf-dist/fonts/map/fontname/texfonts.map" 1511824771 3332 103109f5612ad95229751940c61aada0 ""
  "/usr/local/texlive/2019/texmf-dist/fonts/tfm/adobe/palatino/pplb8r.tfm" 1136768653 2532 9ad73cf4dd2173a847f2a5f5608e0b9a ""
  "/usr/local/texlive/2019/texmf-dist/fonts/tfm/adobe/palatino/pplb8t.tfm" 1136768653 3456 16dd534f88eb2bd21ebc7203786b436e ""
  "/usr/local/texlive/2019/texmf-dist/fonts/tfm/adobe/palatino/pplr7t.tfm" 1136768653 1804 7b5f73028f6509167f47ace9d69509ed ""
  "/usr/local/texlive/2019/texmf-dist/fonts/tfm/adobe/palatino/pplr8r.tfm" 1136768653 2796 d37c29814a6717720ee1a7c9a0b2c3b8 ""
  "/usr/local/texlive/2019/texmf-dist/fonts/tfm/adobe/palatino/pplr8t.tfm" 1136768653 3820 ee5b9d58608ae328e43c6e2bfd4ff851 ""
  "/usr/local/texlive/2019/texmf-dist/fonts/tfm/adobe/palatino/pplri8r.tfm" 1136768653 2720 70000d5e623e601132eab3cded5b819b ""
  "/usr/local/texlive/2019/texmf-dist/fonts/tfm/adobe/palatino/pplri8t.tfm" 1136768653 3684 929c666381f7272e81481908b735ccba ""
  "/usr/local/texlive/2019/texmf-dist/fonts/tfm/jknappen/ec/ecrm1000.tfm" 1136768653 3584 adb004a0c8e7c46ee66cad73671f37b4 ""
  "/usr/local/texlive/2019/texmf-dist/fonts/tfm/jknappen/ec/ectt1000.tfm" 1136768653 1536 06717a2b50de47d4087ac0e6cd759455 ""
  "/usr/local/texlive/2019/texmf-dist/fonts/tfm/public/amsfonts/symbols/msbm10.tfm" 1246382020 908 2921f8a10601f252058503cc6570e581 ""
  "/usr/local/texlive/2019/texmf-dist/fonts/tfm/public/cm/cmbx10.tfm" 1136768653 1328 c834bbb027764024c09d3d2bf908b5f0 ""
  "/usr/local/texlive/2019/texmf-dist/fonts/tfm/public/cm/cmex10.tfm" 1136768653 992 662f679a0b3d2d53c1b94050fdaa3f50 ""
  "/usr/local/texlive/2019/texmf-dist/fonts/tfm/public/cm/cmmi10.tfm" 1136768653 1528 abec98dbc43e172678c11b3b9031252a ""
  "/usr/local/texlive/2019/texmf-dist/fonts/tfm/public/cm/cmr10.tfm" 1136768653 1296 45809c5a464d5f32c8f98ba97c1bb47f ""
  "/usr/local/texlive/2019/texmf-dist/fonts/tfm/public/cm/cmsy10.tfm" 1136768653 1124 6c73e740cf17375f03eec0ee63599741 ""
  "/usr/local/texlive/2019/texmf-dist/fonts/tfm/public/mathpazo/fplmb.tfm" 1136768653 984 3dcde7360ef3d34302e591b511cba83c ""
  "/usr/local/texlive/2019/texmf-dist/fonts/tfm/public/mathpazo/fplmr.tfm" 1136768653 1032 7fa31d93ecd4cbdfac02c7a1ebc6facc ""
  "/usr/local/texlive/2019/texmf-dist/fonts/tfm/public/mathpazo/fplmri.tfm" 1136768653 1148 56b0fdf7ca3f800294e968f64cfdcb87 ""
  "/usr/local/texlive/2019/texmf-dist/fonts/tfm/public/mathpazo/zplmb7t.tfm" 1136768653 1640 c14e51df62d6cb0dd79e4ca3b91ca7c3 ""
  "/usr/local/texlive/2019/texmf-dist/fonts/tfm/public/mathpazo/zplmr7m.tfm" 1136768653 2080 40a71f65088bdd047622ce295520749e ""
  "/usr/local/texlive/2019/texmf-dist/fonts/tfm/public/mathpazo/zplmr7t.tfm" 1136768653 1828 bb8add3bd19426549f9267c88b0cb8bd ""
  "/usr/local/texlive/2019/texmf-dist/fonts/tfm/public/mathpazo/zplmr7v.tfm" 1136768653 1012 955c4ca523d7827d33db91a33412b048 ""
  "/usr/local/texlive/2019/texmf-dist/fonts/tfm/public/mathpazo/zplmr7y.tfm" 1136768653 1316 b4037e9c09961a72f8476628774e1ec1 ""
  "/usr/local/texlive/2019/texmf-dist/fonts/type1/public/amsfonts/cm/cmex10.pfb" 1248133631 30251 6afa5cb1d0204815a708a080681d4674 ""
  "/usr/local/texlive/2019/texmf-dist/fonts/type1/public/amsfonts/cm/cmmi10.pfb" 1248133631 36299 5f9df58c2139e7edcf37c8fca4bd384d ""
  "/usr/local/texlive/2019/texmf-dist/fonts/type1/public/amsfonts/cm/cmr10.pfb" 1248133631 35752 024fb6c41858982481f6968b5fc26508 ""
  "/usr/local/texlive/2019/texmf-dist/fonts/type1/public/amsfonts/cm/cmsy10.pfb" 1248133631 32569 5e5ddc8df908dea60932f3c484a54c0d ""
  "/usr/local/texlive/2019/texmf-dist/fonts/type1/public/mathpazo/fplmr.pfb" 1136849748 9356 a3851bc942e9b6995883193472ba1847 ""
  "/usr/local/texlive/2019/texmf-dist/fonts/type1/public/mathpazo/fplmri.pfb" 1136849748 15213 d999bbe8bd9c8f231f3f66a737c76478 ""
  "/usr/local/texlive/2019/texmf-dist/fonts/type1/urw/palatino/uplb8a.pfb" 1136849748 52406 dad2f72863a03727d5f536c64a69c452 ""
  "/usr/local/texlive/2019/texmf-dist/fonts/type1/urw/palatino/uplr8a.pfb" 1136849748 52665 661b1e6b26edb5f50dd491f8a701cb57 ""
  "/usr/local/texlive/2019/texmf-dist/fonts/type1/urw/palatino/uplri8a.pfb" 1136849748 50022 90249cba7e3e4e9845f80328d6f9bd13 ""
  "/usr/local/texlive/2019/texmf-dist/fonts/vf/adobe/palatino/pplb8t.vf" 1136768653 2316 c3899bd8afb459a9a5a9a546bf3029a2 ""
  "/usr/local/texlive/2019/texmf-dist/fonts/vf/adobe/palatino/pplr7t.vf" 1136768653 1380 037725697594405988999f61172f52de ""
  "/usr/local/texlive/2019/texmf-dist/fonts/vf/adobe/palatino/pplr8t.vf" 1136768653 2324 a163806de13ddf37313d2ee968aa0a98 ""
  "/usr/local/texlive/2019/texmf-dist/fonts/vf/adobe/palatino/pplri8t.vf" 1136768653 2308 5bc0a90b83a3fd7d37d34ef3b64d7e8a ""
  "/usr/local/texlive/2019/texmf-dist/fonts/vf/public/mathpazo/zplmb7t.vf" 1136768653 1536 3dec627b3e888153b2e5313c6f6fcdad ""
  "/usr/local/texlive/2019/texmf-dist/fonts/vf/public/mathpazo/zplmr7m.vf" 1136768653 1812 de7624743c8bafe2ce204bec2f72ce7e ""
  "/usr/local/texlive/2019/texmf-dist/fonts/vf/public/mathpazo/zplmr7t.vf" 1136768653 1532 73e2c76c81e4f977ab65540630baf4f0 ""
  "/usr/local/texlive/2019/texmf-dist/fonts/vf/public/mathpazo/zplmr7v.vf" 1136768653 1436 3cc3caf644d79936444909aaff6786a8 ""
  "/usr/local/texlive/2019/texmf-dist/fonts/vf/public/mathpazo/zplmr7y.vf" 1136768653 1372 31129ac1f6b6f62aaec24c8fed41b02b ""
  "/usr/local/texlive/2019/texmf-dist/tex/context/base/mkii/supp-pdf.mkii" 1461363279 71627 94eb9990bed73c364d7f53f960cc8c5b ""
  "/usr/local/texlive/2019/texmf-dist/tex/generic/ifxetex/ifxetex.sty" 1284331290 1458 43ab4710dc82f3edeabecd0d099626b2 ""
  "/usr/local/texlive/2019/texmf-dist/tex/generic/oberdiek/etexcmds.sty" 1463608860 7612 729a8cc22a1ee0029997c7f74717ae05 ""
  "/usr/local/texlive/2019/texmf-dist/tex/generic/oberdiek/gettitlestring.sty" 1463608860 8237 3b62ef1f7e2c23a328c814b3893bc11f ""
  "/usr/local/texlive/2019/texmf-dist/tex/generic/oberdiek/hobsub-generic.sty" 1536701967 185392 b99a6d53180e04300c35e18725f31231 ""
  "/usr/local/texlive/2019/texmf-dist/tex/generic/oberdiek/hobsub-hyperref.sty" 1465595255 70864 bcd5b216757bd619ae692a151d90085d ""
  "/usr/local/texlive/2019/texmf-dist/tex/generic/oberdiek/ifluatex.sty" 1463608860 7324 2310d1247db0114eb4726807c8837a0e ""
  "/usr/local/texlive/2019/texmf-dist/tex/generic/oberdiek/ifpdf.sty" 1536443070 1300 96620a7d94bc0ceb261d968770ce8315 ""
  "/usr/local/texlive/2019/texmf-dist/tex/generic/oberdiek/infwarerr.sty" 1463608860 8253 473e0e41f9adadb1977e8631b8f72ea6 ""
  "/usr/local/texlive/2019/texmf-dist/tex/generic/oberdiek/kvdefinekeys.sty" 1463608860 5152 b67a3a964ad9851e095110c854a1d461 ""
  "/usr/local/texlive/2019/texmf-dist/tex/generic/oberdiek/kvsetkeys.sty" 1463608860 14040 ac8866aac45982ac84021584b0abb252 ""
  "/usr/local/texlive/2019/texmf-dist/tex/generic/oberdiek/ltxcmds.sty" 1463608860 18425 5b3c0c59d76fac78978b5558e83c1f36 ""
  "/usr/local/texlive/2019/texmf-dist/tex/generic/oberdiek/pdftexcmds.sty" 1536701967 20457 0d2e642faacbb41c9d72690f8cc529cd ""
  "/usr/local/texlive/2019/texmf-dist/tex/generic/pgf/basiclayer/pgfcore.code.tex" 1546728038 969 03f6c464fd951d8725b3a4959f4c6de0 ""
  "/usr/local/texlive/2019/texmf-dist/tex/generic/pgf/basiclayer/pgfcorearrows.code.tex" 1546728038 43820 bc6cf5aa959817914ace33f5c6232161 ""
  "/usr/local/texlive/2019/texmf-dist/tex/generic/pgf/basiclayer/pgfcoreexternal.code.tex" 1557092330 19324 c9a64402f22bd8d81821141a357af653 ""
  "/usr/local/texlive/2019/texmf-dist/tex/generic/pgf/basiclayer/pgfcoregraphicstate.code.tex" 1546728038 6038 d639d02574be9a72f3c602c2a3510e02 ""
  "/usr/local/texlive/2019/texmf-dist/tex/generic/pgf/basiclayer/pgfcoreimage.code.tex" 1546728038 6948 284bbe3c9a7ca0a826c1c03895e69b9f ""
  "/usr/local/texlive/2019/texmf-dist/tex/generic/pgf/basiclayer/pgfcorelayers.code.tex" 1546728038 4883 a6f3eb1f71d8c4affaf43a169828b043 ""
  "/usr/local/texlive/2019/texmf-dist/tex/generic/pgf/basiclayer/pgfcoreobjects.code.tex" 1546728038 2544 3b1b198fd49f01e328adc9162a07b213 ""
  "/usr/local/texlive/2019/texmf-dist/tex/generic/pgf/basiclayer/pgfcorepathconstruct.code.tex" 1546728038 44195 134d5eb267e64d2a6b6dc75008e7c5fd ""
  "/usr/local/texlive/2019/texmf-dist/tex/generic/pgf/basiclayer/pgfcorepathprocessing.code.tex" 1546728038 17311 3092579be20ef0f229c42ad3f09da85c ""
  "/usr/local/texlive/2019/texmf-dist/tex/generic/pgf/basiclayer/pgfcorepathusage.code.tex" 1546728038 21302 d6c4b340248adbe650ebf6ca76bdccca ""
  "/usr/local/texlive/2019/texmf-dist/tex/generic/pgf/basiclayer/pgfcorepatterns.code.tex" 1546728038 9541 9d1ee06aeaf948a30f150e450eb2d944 ""
  "/usr/local/texlive/2019/texmf-dist/tex/generic/pgf/basiclayer/pgfcorepoints.code.tex" 1557092330 33356 19ca73d4aa24857120b230a5d06f6b4c ""
  "/usr/local/texlive/2019/texmf-dist/tex/generic/pgf/basiclayer/pgfcorequick.code.tex" 1546728038 2965 502761b60f43ab2de5ecb2f4625163ae ""
  "/usr/local/texlive/2019/texmf-dist/tex/generic/pgf/basiclayer/pgfcorerdf.code.tex" 1546728038 5196 f8c5c775d4d6e2cb050392127cabda72 ""
  "/usr/local/texlive/2019/texmf-dist/tex/generic/pgf/basiclayer/pgfcorescopes.code.tex" 1557092330 20817 1763e1bd1795e073004fa1b1d2d3a6ff ""
  "/usr/local/texlive/2019/texmf-dist/tex/generic/pgf/basiclayer/pgfcoreshade.code.tex" 1557092330 23633 7f8db199ac2ca8f3c6b168005e7899a6 ""
  "/usr/local/texlive/2019/texmf-dist/tex/generic/pgf/basiclayer/pgfcoretransformations.code.tex" 1546728038 21989 266e83c51fe41eb8b8d5e6896dc71cc1 ""
  "/usr/local/texlive/2019/texmf-dist/tex/generic/pgf/basiclayer/pgfcoretransparency.code.tex" 1546728038 8842 5cc856e132fac404805c6da091779283 ""
  "/usr/local/texlive/2019/texmf-dist/tex/generic/pgf/frontendlayer/tikz/libraries/tikzlibrarytopaths.code.tex" 1546728038 11605 3cfbfe82478675de992de878ae30cba4 ""
  "/usr/local/texlive/2019/texmf-dist/tex/generic/pgf/frontendlayer/tikz/tikz.code.tex" 1557092330 184062 a6b2d8312f7efd5877ebedbd98dd55c1 ""
  "/usr/local/texlive/2019/texmf-dist/tex/generic/pgf/libraries/pgflibraryplothandlers.code.tex" 1546728038 32995 a4d54c043ae5274ceaaddeb36ad43a6f ""
  "/usr/local/texlive/2019/texmf-dist/tex/generic/pgf/math/pgfmath.code.tex" 1557092330 521 c70cf6ad609de83a27ee7929eb356332 ""
  "/usr/local/texlive/2019/texmf-dist/tex/generic/pgf/math/pgfmathcalc.code.tex" 1557092330 13391 933cab19c6d27039dbfc487330d1005a ""
  "/usr/local/texlive/2019/texmf-dist/tex/generic/pgf/math/pgfmathfloat.code.tex" 1557092330 104938 15f2d8bdabd6bf9ca70f62cd8e3d4940 ""
  "/usr/local/texlive/2019/texmf-dist/tex/generic/pgf/math/pgfmathfunctions.base.code.tex" 1557092330 10157 218d58ab074e5bd0d027de45ec64cc00 ""
  "/usr/local/texlive/2019/texmf-dist/tex/generic/pgf/math/pgfmathfunctions.basic.code.tex" 1557092330 28177 7c47c337a1d5dbef1983ad718b752780 ""
  "/usr/local/texlive/2019/texmf-dist/tex/generic/pgf/math/pgfmathfunctions.code.tex" 1557092330 9191 47b66ae56123e441ad9b781149e62b61 ""
  "/usr/local/texlive/2019/texmf-dist/tex/generic/pgf/math/pgfmathfunctions.comparison.code.tex" 1557092330 3865 cddf7ddc80f018587c55afdcc79fc333 ""
  "/usr/local/texlive/2019/texmf-dist/tex/generic/pgf/math/pgfmathfunctions.integerarithmetics.code.tex" 1557092330 3177 27d85c44fbfe09ff3b2cf2879e3ea434 ""
  "/usr/local/texlive/2019/texmf-dist/tex/generic/pgf/math/pgfmathfunctions.misc.code.tex" 1557092330 10925 df50b8a6e5660a585e3a2bf55726dcc8 ""
  "/usr/local/texlive/2019/texmf-dist/tex/generic/pgf/math/pgfmathfunctions.random.code.tex" 1557092330 7757 7705f3e11ccd6e3eb3ad082230465f1a ""
  "/usr/local/texlive/2019/texmf-dist/tex/generic/pgf/math/pgfmathfunctions.round.code.tex" 1557092330 3379 cbd0948a550bd7a495a160ca6beee9ed ""
  "/usr/local/texlive/2019/texmf-dist/tex/generic/pgf/math/pgfmathfunctions.trigonometric.code.tex" 1557092330 92405 bba89470858d7b0788a9c09331c39653 ""
  "/usr/local/texlive/2019/texmf-dist/tex/generic/pgf/math/pgfmathparser.code.tex" 1557092330 36369 b9fc998228b00ac0e98c7a5cc552e6f2 ""
  "/usr/local/texlive/2019/texmf-dist/tex/generic/pgf/math/pgfmathutil.code.tex" 1557092330 7431 af3d75e118d051d25f998b340bda2432 ""
  "/usr/local/texlive/2019/texmf-dist/tex/generic/pgf/modules/pgfmodulematrix.code.tex" 1557092330 20905 32f5da2d6cf180962acc32cfde9fb2bc ""
  "/usr/local/texlive/2019/texmf-dist/tex/generic/pgf/modules/pgfmoduleplot.code.tex" 1557092330 16121 9e240115374a8d489f2f786115df83a9 ""
  "/usr/local/texlive/2019/texmf-dist/tex/generic/pgf/modules/pgfmoduleshapes.code.tex" 1557092330 43313 34802317aa5ec625495eb059ee22dac1 ""
  "/usr/local/texlive/2019/texmf-dist/tex/generic/pgf/pgf.revision.tex" 1557092330 463 c46c7c3cfa252697c376a7f3b9edf4e1 ""
  "/usr/local/texlive/2019/texmf-dist/tex/generic/pgf/systemlayer/pgf.cfg" 1557092330 926 70ff613fabeb70f5d1673dc0c93987bd ""
  "/usr/local/texlive/2019/texmf-dist/tex/generic/pgf/systemlayer/pgfsys-common-pdf.def" 1557092330 5546 3586827e6032c95512b2a6682d2979a3 ""
  "/usr/local/texlive/2019/texmf-dist/tex/generic/pgf/systemlayer/pgfsys-pdftex.def" 1557092330 13604 c814ee30f2c783aac5aa5f1fa9bd5d8f ""
  "/usr/local/texlive/2019/texmf-dist/tex/generic/pgf/systemlayer/pgfsys.code.tex" 1557092330 60235 95c0c3ec344c91e1862f00113848c7fd ""
  "/usr/local/texlive/2019/texmf-dist/tex/generic/pgf/systemlayer/pgfsysprotocol.code.tex" 1557092330 1896 82c274ff520f9e450ccea4e3ef4edc12 ""
  "/usr/local/texlive/2019/texmf-dist/tex/generic/pgf/systemlayer/pgfsyssoftpath.code.tex" 1557092330 7778 a25a32a10ca820357491d4c7b3ac02ea ""
  "/usr/local/texlive/2019/texmf-dist/tex/generic/pgf/utilities/pgffor.code.tex" 1557092330 23747 e2b4752cd808d28181c87a5a827014a7 ""
  "/usr/local/texlive/2019/texmf-dist/tex/generic/pgf/utilities/pgfkeys.code.tex" 1557092330 36444 cdc8278aa457606d7592c10e8ba76822 ""
  "/usr/local/texlive/2019/texmf-dist/tex/generic/pgf/utilities/pgfkeysfiltered.code.tex" 1557092330 37552 0e8604fe25a87d19012c76fcfb85271c ""
  "/usr/local/texlive/2019/texmf-dist/tex/generic/pgf/utilities/pgfrcs.code.tex" 1557092330 4197 7d1ede1330228937d4e18809b2ca0e1f ""
  "/usr/local/texlive/2019/texmf-dist/tex/generic/pgf/utilities/pgfutil-common-lists.tex" 1557092330 7250 03b2b9fb5fa38e7ca5cc3c45860fb210 ""
  "/usr/local/texlive/2019/texmf-dist/tex/generic/pgf/utilities/pgfutil-common.tex" 1557092330 26759 caa1a6483e91bb5d06dda1802f7a6f32 ""
  "/usr/local/texlive/2019/texmf-dist/tex/generic/pgf/utilities/pgfutil-latex.def" 1557092330 6162 fdfa536d094720cfb975ddffdc71c331 ""
  "/usr/local/texlive/2019/texmf-dist/tex/latex/amscls/amsthm.sty" 1513722769 12604 3dec726c041422879dc3268237f09026 ""
  "/usr/local/texlive/2019/texmf-dist/tex/latex/amsmath/amsbsy.sty" 1523134290 2211 ca7ce284ab93c8eecdc6029dc5ccbd73 ""
  "/usr/local/texlive/2019/texmf-dist/tex/latex/amsmath/amsgen.sty" 1523134290 4161 7f6eb9092061a11f87d08ed13515b48d ""
  "/usr/local/texlive/2019/texmf-dist/tex/latex/amsmath/amsmath.sty" 1544567569 85093 77cfa18ddbae4d9b74ade33d843686d3 ""
  "/usr/local/texlive/2019/texmf-dist/tex/latex/amsmath/amsopn.sty" 1523134290 4116 32e6abd27229755a83a8b7f18e583890 ""
  "/usr/local/texlive/2019/texmf-dist/tex/latex/amsmath/amstext.sty" 1523134290 2432 8ff93b1137020e8f21930562a874ae66 ""
  "/usr/local/texlive/2019/texmf-dist/tex/latex/base/article.cls" 1544567569 19933 3097d1b31d3c45dc957096f554529032 ""
  "/usr/local/texlive/2019/texmf-dist/tex/latex/base/fontenc.sty" 1544567569 4573 e9e01f5b11821a77b916dad378cb86b8 ""
  "/usr/local/texlive/2019/texmf-dist/tex/latex/base/ifthen.sty" 1523050425 5161 c004ea5a189d4bdcf42e86754ad75a58 ""
  "/usr/local/texlive/2019/texmf-dist/tex/latex/base/inputenc.sty" 1544567569 5052 b64c57f4a38aae0d2745f8298fa50814 ""
  "/usr/local/texlive/2019/texmf-dist/tex/latex/base/size10.clo" 1544567569 8294 6d6e23d5169c0d89d173f6c7e08a005a ""
  "/usr/local/texlive/2019/texmf-dist/tex/latex/base/t1enc.def" 1544567569 10689 ce0f2353f9a1f42b29f591f3fe8e040a ""
  "/usr/local/texlive/2019/texmf-dist/tex/latex/booktabs/booktabs.sty" 1462233275 5869 94335281ffcab47f341cf07ea8220e30 ""
  "/usr/local/texlive/2019/texmf-dist/tex/latex/caption/caption.sty" 1539032178 68576 86bbc6bd5a409b3c353fccc1a815fa5b ""
  "/usr/local/texlive/2019/texmf-dist/tex/latex/caption/caption3.sty" 1538606650 68510 943558eecf41da4e76fc614fd7f5deff ""
  "/usr/local/texlive/2019/texmf-dist/tex/latex/caption/newfloat.sty" 1528577929 24002 a9cde8f918e6ea68b110258d18c35edd ""
  "/usr/local/texlive/2019/texmf-dist/tex/latex/colortbl/colortbl.sty" 1544741426 10678 47854138cd4fdca1d7b24b0290c999d4 ""
  "/usr/local/texlive/2019/texmf-dist/tex/latex/enumitem/enumitem.sty" 1549316214 51603 ccc7546d1e15809a779ade2c44d54044 ""
  "/usr/local/texlive/2019/texmf-dist/tex/latex/etoolbox/etoolbox.sty" 1534713891 43865 f83cc2fa3767abdb988c7d2cd17c02bf ""
  "/usr/local/texlive/2019/texmf-dist/tex/latex/fancyhdr/fancyhdr.sty" 1548974385 11128 a53805799bebfed6358fc1658a18e41f ""
  "/usr/local/texlive/2019/texmf-dist/tex/latex/float/float.sty" 1137110151 6749 16d2656a1984957e674b149555f1ea1d ""
  "/usr/local/texlive/2019/texmf-dist/tex/latex/footmisc/footmisc.sty" 1312311212 25776 d28bd6d82f168f8cb2268584b67a2a98 ""
  "/usr/local/texlive/2019/texmf-dist/tex/latex/geometry/geometry.sty" 1525727744 41645 0653033a985e06c69a2a9cea9a95e31a ""
  "/usr/local/texlive/2019/texmf-dist/tex/latex/graphics-cfg/color.cfg" 1459978653 1213 620bba36b25224fa9b7e1ccb4ecb76fd ""
  "/usr/local/texlive/2019/texmf-dist/tex/latex/graphics-cfg/graphics.cfg" 1465944070 1224 978390e9c2234eab29404bc21b268d1e ""
  "/usr/local/texlive/2019/texmf-dist/tex/latex/graphics-def/pdftex.def" 1515537368 17334 520b9b85ad8a2a48eda3f643e27a5179 ""
  "/usr/local/texlive/2019/texmf-dist/tex/latex/graphics/graphics.sty" 1523134385 15272 5a97061616e0c8b2aa79c6615ff769f4 ""
  "/usr/local/texlive/2019/texmf-dist/tex/latex/graphics/graphicx.sty" 1523134385 9063 d0a305975932762117cd1f06a582f896 ""
  "/usr/local/texlive/2019/texmf-dist/tex/latex/graphics/keyval.sty" 1523134385 2591 6404d0c7d28505fb38ce0d86c2e28ae7 ""
  "/usr/local/texlive/2019/texmf-dist/tex/latex/graphics/trig.sty" 1523134385 3977 cb9221976ed8a183afad65b59aa8629a ""
  "/usr/local/texlive/2019/texmf-dist/tex/latex/hyperref/hpdftex.def" 1543704539 51744 477aad43ad6a7ba8c462d20c3e0808e0 ""
  "/usr/local/texlive/2019/texmf-dist/tex/latex/hyperref/hyperref.sty" 1543704539 236074 d994150943d35d6af0d586a60cc78dd1 ""
  "/usr/local/texlive/2019/texmf-dist/tex/latex/hyperref/nameref.sty" 1465687530 12949 81e4e808884a8f0e276b69410e234656 ""
  "/usr/local/texlive/2019/texmf-dist/tex/latex/hyperref/pd1enc.def" 1543704539 14098 b4e1ecab4699a0341b8e1349e4c53fb1 ""
  "/usr/local/texlive/2019/texmf-dist/tex/latex/hyperref/puenc.def" 1543704539 122411 537c1e113664b098b6572dbc27a726af ""
  "/usr/local/texlive/2019/texmf-dist/tex/latex/hyphenat/hyphenat.sty" 1252025529 5798 0437b031e663035b68539cf7ac7c8eeb ""
  "/usr/local/texlive/2019/texmf-dist/tex/latex/lastpage/lastpage.sty" 1427756658 9922 eb7d00b99f0f5207f71a5cdcbafceac1 ""
  "/usr/local/texlive/2019/texmf-dist/tex/latex/latexconfig/epstopdf-sys.cfg" 1279039959 678 4792914a8f45be57bb98413425e4c7af ""
  "/usr/local/texlive/2019/texmf-dist/tex/latex/latexconfig/hyperref.cfg" 1254097189 235 6031e5765137be07eed51a510b2b8fb7 ""
  "/usr/local/texlive/2019/texmf-dist/tex/latex/lineno/lineno.sty" 1159951381 151738 8cd767481920f0eb785302dacfc87057 ""
  "/usr/local/texlive/2019/texmf-dist/tex/latex/microtype/microtype-pdftex.def" 1551479146 48850 54ae402537e77736eecdda92621a7019 ""
  "/usr/local/texlive/2019/texmf-dist/tex/latex/microtype/microtype.cfg" 1551479146 24293 a476ddd756680fbcb9069ebeb6d3924f ""
  "/usr/local/texlive/2019/texmf-dist/tex/latex/microtype/microtype.sty" 1551479146 70989 103a1397bac5d973ce7b0cd08f1b6f15 ""
  "/usr/local/texlive/2019/texmf-dist/tex/latex/microtype/mt-msb.cfg" 1516054892 5558 dabcbec7f6275abd8697b8330d706a08 ""
  "/usr/local/texlive/2019/texmf-dist/tex/latex/microtype/mt-ppl.cfg" 1516054892 6338 386e877f0677973bec9f202c717f342a ""
  "/usr/local/texlive/2019/texmf-dist/tex/latex/ms/everyshi.sty" 1177890616 3878 6aa7c08ff2621006e0603349e40a30a8 ""
  "/usr/local/texlive/2019/texmf-dist/tex/latex/multirow/multirow.sty" 1546383059 5164 bcc9f9eb87b893f14f0e34388a369d7e ""
  "/usr/local/texlive/2019/texmf-dist/tex/latex/natbib/natbib.sty" 1291685959 45456 1c8843383c0bd05870c45fa0ebea6cc2 ""
  "/usr/local/texlive/2019/texmf-dist/tex/latex/oberdiek/auxhook.sty" 1463608860 3834 4363110eb0ef1eb2b71c8fcbcdb6c357 ""
  "/usr/local/texlive/2019/texmf-dist/tex/latex/oberdiek/epstopdf-base.sty" 1463608860 12095 5337833c991d80788a43d3ce26bd1c46 ""
  "/usr/local/texlive/2019/texmf-dist/tex/latex/oberdiek/epstopdf.sty" 1463608860 4167 fc50b4e5b185008bb9308b1ea4ce64d4 ""
  "/usr/local/texlive/2019/texmf-dist/tex/latex/oberdiek/grfext.sty" 1463608860 7075 2fe3d848bba95f139de11ded085e74aa ""
  "/usr/local/texlive/2019/texmf-dist/tex/latex/oberdiek/kvoptions.sty" 1463608860 22417 1d9df1eb66848aa31b18a593099cf45c ""
  "/usr/local/texlive/2019/texmf-dist/tex/latex/oberdiek/rerunfilecheck.sty" 1463608860 9581 023642318cef9f4677efe364de1e2a27 ""
  "/usr/local/texlive/2019/texmf-dist/tex/latex/pgf/basiclayer/pgf.sty" 1546728038 1090 d20f587ea9464d1841bd0d13d3ff9856 ""
  "/usr/local/texlive/2019/texmf-dist/tex/latex/pgf/basiclayer/pgfcore.sty" 1288312291 410 5bf12ea7330e5f12c445332a4fe9a263 ""
  "/usr/local/texlive/2019/texmf-dist/tex/latex/pgf/compatibility/pgfcomp-version-0-65.sty" 1546728038 21013 e98e1aaaf40d31632787c2bd25d24b57 ""
  "/usr/local/texlive/2019/texmf-dist/tex/latex/pgf/compatibility/pgfcomp-version-1-18.sty" 1546728038 989 2cf3da8e8ec55131c49389428d565e37 ""
  "/usr/local/texlive/2019/texmf-dist/tex/latex/pgf/frontendlayer/tikz.sty" 1203877327 339 592cf35cba3d400082b8a9a5d0199d70 ""
  "/usr/local/texlive/2019/texmf-dist/tex/latex/pgf/math/pgfmath.sty" 1393459310 306 0796eafca5e159e6ec2167a6d22d81b1 ""
  "/usr/local/texlive/2019/texmf-dist/tex/latex/pgf/systemlayer/pgfsys.sty" 1393459310 443 0b2e781830192df35c0fd357cf13e26e ""
  "/usr/local/texlive/2019/texmf-dist/tex/latex/pgf/utilities/pgffor.sty" 1393459310 348 8927fde343487e003b01a4c2ca34073b ""
  "/usr/local/texlive/2019/texmf-dist/tex/latex/pgf/utilities/pgfkeys.sty" 1203727794 274 4cad6e665cc93ac2ac979039a94fa1e1 ""
  "/usr/local/texlive/2019/texmf-dist/tex/latex/pgf/utilities/pgfrcs.sty" 1203877327 325 2bcd023400636339210573e2b3ee298b ""
  "/usr/local/texlive/2019/texmf-dist/tex/latex/psnfss/mathpazo.sty" 1156702453 8977 7001b1ab94674ce4a6004aef2826ec90 ""
  "/usr/local/texlive/2019/texmf-dist/tex/latex/psnfss/omlzplm.fd" 1137110629 638 2349dd185efcefd0c3380a2601df0cee ""
  "/usr/local/texlive/2019/texmf-dist/tex/latex/psnfss/omszplm.fd" 1137110629 455 c09241d92b40b1b84eb2bb5776606aea ""
  "/usr/local/texlive/2019/texmf-dist/tex/latex/psnfss/omxzplm.fd" 1137110629 322 fb88cb3e5f25cf1596ba8826c4210e0e ""
  "/usr/local/texlive/2019/texmf-dist/tex/latex/psnfss/ot1ppl.fd" 1137110629 961 06b773644d960aac68add40fcb596208 ""
  "/usr/local/texlive/2019/texmf-dist/tex/latex/psnfss/ot1zplm.fd" 1137110629 436 5e7baa1a259bab50a2bdffad6426f38c ""
  "/usr/local/texlive/2019/texmf-dist/tex/latex/psnfss/t1ppl.fd" 1137110629 774 5747d3f33ec2f7c4881c94e931a130b1 ""
  "/usr/local/texlive/2019/texmf-dist/tex/latex/setspace/setspace.sty" 1324344192 22913 a27d7908fc6f0385466454a966a316eb ""
  "/usr/local/texlive/2019/texmf-dist/tex/latex/soul/soul.sty" 1137110840 23636 c37eef0334dd2011d112d2040c11328f ""
  "/usr/local/texlive/2019/texmf-dist/tex/latex/tabto-ltx/tabto.sty" 1551479169 7571 bbe73377bcd3b71daa9dc07c784655b3 ""
  "/usr/local/texlive/2019/texmf-dist/tex/latex/titlesec/block.tss" 1458858524 1410 f5fabf556740993e1391ddd9561033c8 ""
  "/usr/local/texlive/2019/texmf-dist/tex/latex/titlesec/titlesec.sty" 1458858524 37387 afa86533e532701faf233f3f592c61e0 ""
  "/usr/local/texlive/2019/texmf-dist/tex/latex/tools/array.sty" 1546812253 12527 31ab547f6520657998ecf91709f950ac ""
  "/usr/local/texlive/2019/texmf-dist/tex/latex/tools/calc.sty" 1523050425 10212 357072c1d20578a30d6387d8a22e72ab ""
  "/usr/local/texlive/2019/texmf-dist/tex/latex/tools/indentfirst.sty" 1523050425 1615 dba466e323af4fcd4a6acb87444d96c3 ""
  "/usr/local/texlive/2019/texmf-dist/tex/latex/tools/xr.sty" 1546812253 2480 66962aae155e5419a8a56af91294ef37 ""
  "/usr/local/texlive/2019/texmf-dist/tex/latex/totcount/totcount.sty" 1296083878 5857 486f8b9b567dcfc1437aed4344eff39b ""
  "/usr/local/texlive/2019/texmf-dist/tex/latex/url/url.sty" 1388531844 12796 8edb7d69a20b857904dd0ea757c14ec9 ""
  "/usr/local/texlive/2019/texmf-dist/tex/latex/xcolor/xcolor.sty" 1463002160 55589 34128738f682d033422ca125f82e5d62 ""
  "/usr/local/texlive/2019/texmf-dist/web2c/texmf.cnf" 1557092114 35484 cb1661360667bf4db662a8895053b554 ""
  "/usr/local/texlive/2019/texmf-var/web2c/pdftex/pdflatex.fmt" 1557342086 4259635 562fc36ec496993777a6c428d8bfb811 ""
  "/usr/local/texlive/2019/texmf.cnf" 1557341546 577 d150fef99ac436ad1156e86b0892f6ef ""
  "Definitions/journalnames.tex" 1597433508 54209 7d1993ad4211886e5cbf01bbea374778 ""
  "Definitions/logo-orcid.eps" 1532255632 284378 45e3e5787524f1178a6d00d0629833ef ""
  "Definitions/logo-orcid.pdf" 1600104019 12397 842fbba7aa4f44b0ca34692d7b0b2187 ""
  "Definitions/mdpi.cls" 1597687724 36094 9004a822d73af58e21a1b1fa9230f695 ""
  "SM.aux" 1603027523 3015 08c0006be02a91247f691fb0667353b7 "pdflatex"
  "SM.out" 1603027523 707 1d610574763f4a31ffe88133d57aaf9e "pdflatex"
  "SM.tex" 1603027521 14460 d5c47f46233782fcd3e09de5a2e73555 ""
  "entropy-950302.aux" 1603022583 17786 ee04b8053a3097f0cf91afff5fdc7a80 ""
  "fig_SM1.eps" 1602159975 103015 6ab8e94dc697c58666419bb1a6719e06 ""
  "fig_SM1.pdf" 1603027383 33876 9e21093b8c0d7cc85652d2cd98c59ce4 ""
  "fig_SM2.eps" 1602417069 112647 f53f05a8486b02307a368f95e9e4ce26 ""
  "fig_SM2.pdf" 1603027384 35914 fb749d4a9add24faaf598d9bf6a30baa ""
  (generated)
  "SM.log"
  "SM.pdf"
  "SM.out"
  "SM.aux"
