# Supplementary material for: The Smoluchowski Ensemble—Statistical Mechanics of Aggregation
Source: Entropy (Basel). 2020 Oct 20;22(10):1181. doi: 10.3390/e22101181 (PMC7597352; doi:10.3390/e22101181)
Supplement: Supplementary file 1 [file entropy-22-01181-s001.zip › SM.fls]

PWD /Users/themis/WorkStuff/Research/_Papers/_Published/[2020] Entropy (Smoluchowski)/_proofs/SM
INPUT /usr/local/texlive/2019/texmf.cnf
INPUT /usr/local/texlive/2019/texmf-dist/web2c/texmf.cnf
INPUT /usr/local/texlive/2019/texmf-var/web2c/pdftex/pdflatex.fmt
INPUT SM.tex
OUTPUT SM.log
INPUT Definitions/mdpi.cls
INPUT Definitions/mdpi.cls
INPUT /usr/local/texlive/2019/texmf-dist/tex/latex/base/article.cls
INPUT /usr/local/texlive/2019/texmf-dist/tex/latex/base/article.cls
INPUT /usr/local/texlive/2019/texmf-dist/tex/latex/base/size10.clo
INPUT /usr/local/texlive/2019/texmf-dist/tex/latex/base/size10.clo
INPUT /usr/local/texlive/2019/texmf-dist/tex/latex/base/fontenc.sty
INPUT /usr/local/texlive/2019/texmf-dist/tex/latex/base/fontenc.sty
INPUT /usr/local/texlive/2019/texmf-dist/tex/latex/base/t1enc.def
INPUT /usr/local/texlive/2019/texmf-dist/tex/latex/base/t1enc.def
INPUT /usr/local/texlive/2019/texmf-dist/fonts/map/fontname/texfonts.map
INPUT /usr/local/texlive/2019/texmf-dist/fonts/tfm/jknappen/ec/ecrm1000.tfm
INPUT /usr/local/texlive/2019/texmf-dist/tex/latex/base/inputenc.sty
INPUT /usr/local/texlive/2019/texmf-dist/tex/latex/base/inputenc.sty
INPUT /usr/local/texlive/2019/texmf-dist/tex/latex/tools/calc.sty
INPUT /usr/local/texlive/2019/texmf-dist/tex/latex/tools/calc.sty
INPUT /usr/local/texlive/2019/texmf-dist/tex/latex/tools/indentfirst.sty
INPUT /usr/local/texlive/2019/texmf-dist/tex/latex/tools/indentfirst.sty
INPUT /usr/local/texlive/2019/texmf-dist/tex/latex/fancyhdr/fancyhdr.sty
INPUT /usr/local/texlive/2019/texmf-dist/tex/latex/fancyhdr/fancyhdr.sty
INPUT /usr/local/texlive/2019/texmf-dist/tex/latex/graphics/graphicx.sty
INPUT /usr/local/texlive/2019/texmf-dist/tex/latex/graphics/graphicx.sty
INPUT /usr/local/texlive/2019/texmf-dist/tex/latex/graphics/keyval.sty
INPUT /usr/local/texlive/2019/texmf-dist/tex/latex/graphics/keyval.sty
INPUT /usr/local/texlive/2019/texmf-dist/tex/latex/graphics/graphics.sty
INPUT /usr/local/texlive/2019/texmf-dist/tex/latex/graphics/graphics.sty
INPUT /usr/local/texlive/2019/texmf-dist/tex/latex/graphics/trig.sty
INPUT /usr/local/texlive/2019/texmf-dist/tex/latex/graphics/trig.sty
INPUT /usr/local/texlive/2019/texmf-dist/tex/latex/graphics-cfg/graphics.cfg
INPUT /usr/local/texlive/2019/texmf-dist/tex/latex/graphics-cfg/graphics.cfg
INPUT /usr/local/texlive/2019/texmf-dist/tex/latex/graphics-def/pdftex.def
INPUT /usr/local/texlive/2019/texmf-dist/tex/latex/graphics-def/pdftex.def
INPUT /usr/local/texlive/2019/texmf-dist/tex/latex/oberdiek/epstopdf.sty
INPUT /usr/local/texlive/2019/texmf-dist/tex/latex/oberdiek/epstopdf.sty
INPUT /usr/local/texlive/2019/texmf-dist/tex/latex/oberdiek/epstopdf-base.sty
INPUT /usr/local/texlive/2019/texmf-dist/tex/latex/oberdiek/epstopdf-base.sty
INPUT /usr/local/texlive/2019/texmf-dist/tex/generic/oberdiek/infwarerr.sty
INPUT /usr/local/texlive/2019/texmf-dist/tex/generic/oberdiek/infwarerr.sty
INPUT /usr/local/texlive/2019/texmf-dist/tex/latex/oberdiek/grfext.sty
INPUT /usr/local/texlive/2019/texmf-dist/tex/latex/oberdiek/grfext.sty
INPUT /usr/local/texlive/2019/texmf-dist/tex/generic/oberdiek/kvdefinekeys.sty
INPUT /usr/local/texlive/2019/texmf-dist/tex/generic/oberdiek/kvdefinekeys.sty
INPUT /usr/local/texlive/2019/texmf-dist/tex/generic/oberdiek/ltxcmds.sty
INPUT /usr/local/texlive/2019/texmf-dist/tex/generic/oberdiek/ltxcmds.sty
INPUT /usr/local/texlive/2019/texmf-dist/tex/latex/oberdiek/kvoptions.sty
INPUT /usr/local/texlive/2019/texmf-dist/tex/latex/oberdiek/kvoptions.sty
INPUT /usr/local/texlive/2019/texmf-dist/tex/generic/oberdiek/kvsetkeys.sty
INPUT /usr/local/texlive/2019/texmf-dist/tex/generic/oberdiek/kvsetkeys.sty
INPUT /usr/local/texlive/2019/texmf-dist/tex/generic/oberdiek/etexcmds.sty
INPUT /usr/local/texlive/2019/texmf-dist/tex/generic/oberdiek/etexcmds.sty
INPUT /usr/local/texlive/2019/texmf-dist/tex/generic/oberdiek/ifluatex.sty
INPUT /usr/local/texlive/2019/texmf-dist/tex/generic/oberdiek/ifluatex.sty
INPUT /usr/local/texlive/2019/texmf-dist/tex/generic/oberdiek/pdftexcmds.sty
INPUT /usr/local/texlive/2019/texmf-dist/tex/generic/oberdiek/pdftexcmds.sty
INPUT /usr/local/texlive/2019/texmf-dist/tex/generic/oberdiek/ifpdf.sty
INPUT /usr/local/texlive/2019/texmf-dist/tex/generic/oberdiek/ifpdf.sty
INPUT /usr/local/texlive/2019/texmf-dist/tex/latex/latexconfig/epstopdf-sys.cfg
INPUT /usr/local/texlive/2019/texmf-dist/tex/latex/latexconfig/epstopdf-sys.cfg
INPUT /Users/themis/Library/texmf/tex/latex/config/epstopdf.cfg
INPUT /Users/themis/Library/texmf/tex/latex/config/epstopdf.cfg
INPUT /usr/local/texlive/2019/texmf-dist/tex/latex/lastpage/lastpage.sty
INPUT /usr/local/texlive/2019/texmf-dist/tex/latex/lastpage/lastpage.sty
INPUT /usr/local/texlive/2019/texmf-dist/tex/latex/base/ifthen.sty
INPUT /usr/local/texlive/2019/texmf-dist/tex/latex/base/ifthen.sty
INPUT /usr/local/texlive/2019/texmf-dist/tex/latex/lineno/lineno.sty
INPUT /usr/local/texlive/2019/texmf-dist/tex/latex/lineno/lineno.sty
INPUT /usr/local/texlive/2019/texmf-dist/tex/latex/float/float.sty
INPUT /usr/local/texlive/2019/texmf-dist/tex/latex/float/float.sty
INPUT /usr/local/texlive/2019/texmf-dist/tex/latex/amsmath/amsmath.sty
INPUT /usr/local/texlive/2019/texmf-dist/tex/latex/amsmath/amsmath.sty
INPUT /usr/local/texlive/2019/texmf-dist/tex/latex/amsmath/amstext.sty
INPUT /usr/local/texlive/2019/texmf-dist/tex/latex/amsmath/amstext.sty
INPUT /usr/local/texlive/2019/texmf-dist/tex/latex/amsmath/amsgen.sty
INPUT /usr/local/texlive/2019/texmf-dist/tex/latex/amsmath/amsgen.sty
INPUT /usr/local/texlive/2019/texmf-dist/tex/latex/amsmath/amsbsy.sty
INPUT /usr/local/texlive/2019/texmf-dist/tex/latex/amsmath/amsbsy.sty
INPUT /usr/local/texlive/2019/texmf-dist/tex/latex/amsmath/amsopn.sty
INPUT /usr/local/texlive/2019/texmf-dist/tex/latex/amsmath/amsopn.sty
INPUT /usr/local/texlive/2019/texmf-dist/tex/latex/setspace/setspace.sty
INPUT /usr/local/texlive/2019/texmf-dist/tex/latex/setspace/setspace.sty
INPUT /usr/local/texlive/2019/texmf-dist/tex/latex/enumitem/enumitem.sty
INPUT /usr/local/texlive/2019/texmf-dist/tex/latex/enumitem/enumitem.sty
INPUT /usr/local/texlive/2019/texmf-dist/tex/latex/psnfss/mathpazo.sty
INPUT /usr/local/texlive/2019/texmf-dist/tex/latex/psnfss/mathpazo.sty
INPUT /usr/local/texlive/2019/texmf-dist/tex/latex/booktabs/booktabs.sty
INPUT /usr/local/texlive/2019/texmf-dist/tex/latex/booktabs/booktabs.sty
INPUT /usr/local/texlive/2019/texmf-dist/tex/latex/titlesec/titlesec.sty
INPUT /usr/local/texlive/2019/texmf-dist/tex/latex/titlesec/titlesec.sty
INPUT /usr/local/texlive/2019/texmf-dist/tex/latex/etoolbox/etoolbox.sty
INPUT /usr/local/texlive/2019/texmf-dist/tex/latex/etoolbox/etoolbox.sty
INPUT /usr/local/texlive/2019/texmf-dist/tex/latex/tabto-ltx/tabto.sty
INPUT /usr/local/texlive/2019/texmf-dist/tex/latex/tabto-ltx/tabto.sty
INPUT /usr/local/texlive/2019/texmf-dist/tex/latex/xcolor/xcolor.sty
INPUT /usr/local/texlive/2019/texmf-dist/tex/latex/xcolor/xcolor.sty
INPUT /usr/local/texlive/2019/texmf-dist/tex/latex/graphics-cfg/color.cfg
INPUT /usr/local/texlive/2019/texmf-dist/tex/latex/graphics-cfg/color.cfg
INPUT /usr/local/texlive/2019/texmf-dist/tex/latex/colortbl/colortbl.sty
INPUT /usr/local/texlive/2019/texmf-dist/tex/latex/colortbl/colortbl.sty
INPUT /usr/local/texlive/2019/texmf-dist/tex/latex/tools/array.sty
INPUT /usr/local/texlive/2019/texmf-dist/tex/latex/tools/array.sty
INPUT /usr/local/texlive/2019/texmf-dist/tex/latex/soul/soul.sty
INPUT /usr/local/texlive/2019/texmf-dist/tex/latex/soul/soul.sty
INPUT /usr/local/texlive/2019/texmf-dist/fonts/tfm/jknappen/ec/ectt1000.tfm
INPUT /usr/local/texlive/2019/texmf-dist/tex/latex/multirow/multirow.sty
INPUT /usr/local/texlive/2019/texmf-dist/tex/latex/multirow/multirow.sty
INPUT /usr/local/texlive/2019/texmf-dist/tex/latex/microtype/microtype.sty
INPUT /usr/local/texlive/2019/texmf-dist/tex/latex/microtype/microtype.sty
INPUT /usr/local/texlive/2019/texmf-dist/tex/latex/microtype/microtype-pdftex.def
INPUT /usr/local/texlive/2019/texmf-dist/tex/latex/microtype/microtype-pdftex.def
INPUT /usr/local/texlive/2019/texmf-dist/tex/latex/microtype/microtype.cfg
INPUT /usr/local/texlive/2019/texmf-dist/tex/latex/microtype/microtype.cfg
INPUT /usr/local/texlive/2019/texmf-dist/tex/latex/microtype/microtype.cfg
INPUT /usr/local/texlive/2019/texmf-dist/tex/latex/pgf/frontendlayer/tikz.sty
INPUT /usr/local/texlive/2019/texmf-dist/tex/latex/pgf/frontendlayer/tikz.sty
INPUT /usr/local/texlive/2019/texmf-dist/tex/latex/pgf/basiclayer/pgf.sty
INPUT /usr/local/texlive/2019/texmf-dist/tex/latex/pgf/basiclayer/pgf.sty
INPUT /usr/local/texlive/2019/texmf-dist/tex/latex/pgf/utilities/pgfrcs.sty
INPUT /usr/local/texlive/2019/texmf-dist/tex/latex/pgf/utilities/pgfrcs.sty
INPUT /usr/local/texlive/2019/texmf-dist/tex/generic/pgf/utilities/pgfutil-common.tex
INPUT /usr/local/texlive/2019/texmf-dist/tex/generic/pgf/utilities/pgfutil-common-lists.tex
INPUT /usr/local/texlive/2019/texmf-dist/tex/generic/pgf/utilities/pgfutil-latex.def
INPUT /usr/local/texlive/2019/texmf-dist/tex/latex/ms/everyshi.sty
INPUT /usr/local/texlive/2019/texmf-dist/tex/latex/ms/everyshi.sty
INPUT /usr/local/texlive/2019/texmf-dist/tex/generic/pgf/utilities/pgfrcs.code.tex
INPUT /usr/local/texlive/2019/texmf-dist/tex/generic/pgf/utilities/pgfrcs.code.tex
INPUT /usr/local/texlive/2019/texmf-dist/tex/generic/pgf/pgf.revision.tex
INPUT /usr/local/texlive/2019/texmf-dist/tex/generic/pgf/pgf.revision.tex
INPUT /usr/local/texlive/2019/texmf-dist/tex/latex/pgf/basiclayer/pgfcore.sty
INPUT /usr/local/texlive/2019/texmf-dist/tex/latex/pgf/basiclayer/pgfcore.sty
INPUT /usr/local/texlive/2019/texmf-dist/tex/latex/pgf/systemlayer/pgfsys.sty
INPUT /usr/local/texlive/2019/texmf-dist/tex/latex/pgf/systemlayer/pgfsys.sty
INPUT /usr/local/texlive/2019/texmf-dist/tex/generic/pgf/systemlayer/pgfsys.code.tex
INPUT /usr/local/texlive/2019/texmf-dist/tex/generic/pgf/systemlayer/pgfsys.code.tex
INPUT /usr/local/texlive/2019/texmf-dist/tex/generic/pgf/utilities/pgfkeys.code.tex
INPUT /usr/local/texlive/2019/texmf-dist/tex/generic/pgf/utilities/pgfkeysfiltered.code.tex
INPUT /usr/local/texlive/2019/texmf-dist/tex/generic/pgf/systemlayer/pgf.cfg
INPUT /usr/local/texlive/2019/texmf-dist/tex/generic/pgf/systemlayer/pgfsys-pdftex.def
INPUT /usr/local/texlive/2019/texmf-dist/tex/generic/pgf/systemlayer/pgfsys-pdftex.def
INPUT /usr/local/texlive/2019/texmf-dist/tex/generic/pgf/systemlayer/pgfsys-common-pdf.def
INPUT /usr/local/texlive/2019/texmf-dist/tex/generic/pgf/systemlayer/pgfsyssoftpath.code.tex
INPUT /usr/local/texlive/2019/texmf-dist/tex/generic/pgf/systemlayer/pgfsyssoftpath.code.tex
INPUT /usr/local/texlive/2019/texmf-dist/tex/generic/pgf/systemlayer/pgfsysprotocol.code.tex
INPUT /usr/local/texlive/2019/texmf-dist/tex/generic/pgf/systemlayer/pgfsysprotocol.code.tex
INPUT /usr/local/texlive/2019/texmf-dist/tex/generic/pgf/basiclayer/pgfcore.code.tex
INPUT /usr/local/texlive/2019/texmf-dist/tex/generic/pgf/basiclayer/pgfcore.code.tex
INPUT /usr/local/texlive/2019/texmf-dist/tex/generic/pgf/math/pgfmath.code.tex
INPUT /usr/local/texlive/2019/texmf-dist/tex/generic/pgf/math/pgfmathcalc.code.tex
INPUT /usr/local/texlive/2019/texmf-dist/tex/generic/pgf/math/pgfmathutil.code.tex
INPUT /usr/local/texlive/2019/texmf-dist/tex/generic/pgf/math/pgfmathparser.code.tex
INPUT /usr/local/texlive/2019/texmf-dist/tex/generic/pgf/math/pgfmathfunctions.code.tex
INPUT /usr/local/texlive/2019/texmf-dist/tex/generic/pgf/math/pgfmathfunctions.basic.code.tex
INPUT /usr/local/texlive/2019/texmf-dist/tex/generic/pgf/math/pgfmathfunctions.trigonometric.code.tex
INPUT /usr/local/texlive/2019/texmf-dist/tex/generic/pgf/math/pgfmathfunctions.random.code.tex
INPUT /usr/local/texlive/2019/texmf-dist/tex/generic/pgf/math/pgfmathfunctions.comparison.code.tex
INPUT /usr/local/texlive/2019/texmf-dist/tex/generic/pgf/math/pgfmathfunctions.base.code.tex
INPUT /usr/local/texlive/2019/texmf-dist/tex/generic/pgf/math/pgfmathfunctions.round.code.tex
INPUT /usr/local/texlive/2019/texmf-dist/tex/generic/pgf/math/pgfmathfunctions.misc.code.tex
INPUT /usr/local/texlive/2019/texmf-dist/tex/generic/pgf/math/pgfmathfunctions.integerarithmetics.code.tex
INPUT /usr/local/texlive/2019/texmf-dist/tex/generic/pgf/math/pgfmathfloat.code.tex
INPUT /usr/local/texlive/2019/texmf-dist/tex/generic/pgf/basiclayer/pgfcorepoints.code.tex
INPUT /usr/local/texlive/2019/texmf-dist/tex/generic/pgf/basiclayer/pgfcorepathconstruct.code.tex
INPUT /usr/local/texlive/2019/texmf-dist/tex/generic/pgf/basiclayer/pgfcorepathusage.code.tex
INPUT /usr/local/texlive/2019/texmf-dist/tex/generic/pgf/basiclayer/pgfcorescopes.code.tex
INPUT /usr/local/texlive/2019/texmf-dist/tex/generic/pgf/basiclayer/pgfcoregraphicstate.code.tex
INPUT /usr/local/texlive/2019/texmf-dist/tex/generic/pgf/basiclayer/pgfcoretransformations.code.tex
INPUT /usr/local/texlive/2019/texmf-dist/tex/generic/pgf/basiclayer/pgfcorequick.code.tex
INPUT /usr/local/texlive/2019/texmf-dist/tex/generic/pgf/basiclayer/pgfcoreobjects.code.tex
INPUT /usr/local/texlive/2019/texmf-dist/tex/generic/pgf/basiclayer/pgfcorepathprocessing.code.tex
INPUT /usr/local/texlive/2019/texmf-dist/tex/generic/pgf/basiclayer/pgfcorearrows.code.tex
INPUT /usr/local/texlive/2019/texmf-dist/tex/generic/pgf/basiclayer/pgfcoreshade.code.tex
INPUT /usr/local/texlive/2019/texmf-dist/tex/generic/pgf/basiclayer/pgfcoreimage.code.tex
INPUT /usr/local/texlive/2019/texmf-dist/tex/generic/pgf/basiclayer/pgfcoreexternal.code.tex
INPUT /usr/local/texlive/2019/texmf-dist/tex/generic/pgf/basiclayer/pgfcorelayers.code.tex
INPUT /usr/local/texlive/2019/texmf-dist/tex/generic/pgf/basiclayer/pgfcoretransparency.code.tex
INPUT /usr/local/texlive/2019/texmf-dist/tex/generic/pgf/basiclayer/pgfcorepatterns.code.tex
INPUT /usr/local/texlive/2019/texmf-dist/tex/generic/pgf/basiclayer/pgfcorerdf.code.tex
INPUT /usr/local/texlive/2019/texmf-dist/tex/generic/pgf/modules/pgfmoduleshapes.code.tex
INPUT /usr/local/texlive/2019/texmf-dist/tex/generic/pgf/modules/pgfmoduleplot.code.tex
INPUT /usr/local/texlive/2019/texmf-dist/tex/latex/pgf/compatibility/pgfcomp-version-0-65.sty
INPUT /usr/local/texlive/2019/texmf-dist/tex/latex/pgf/compatibility/pgfcomp-version-0-65.sty
INPUT /usr/local/texlive/2019/texmf-dist/tex/latex/pgf/compatibility/pgfcomp-version-1-18.sty
INPUT /usr/local/texlive/2019/texmf-dist/tex/latex/pgf/compatibility/pgfcomp-version-1-18.sty
INPUT /usr/local/texlive/2019/texmf-dist/tex/latex/pgf/utilities/pgffor.sty
INPUT /usr/local/texlive/2019/texmf-dist/tex/latex/pgf/utilities/pgffor.sty
INPUT /usr/local/texlive/2019/texmf-dist/tex/latex/pgf/utilities/pgfkeys.sty
INPUT /usr/local/texlive/2019/texmf-dist/tex/latex/pgf/utilities/pgfkeys.sty
INPUT /usr/local/texlive/2019/texmf-dist/tex/generic/pgf/utilities/pgfkeys.code.tex
INPUT /usr/local/texlive/2019/texmf-dist/tex/generic/pgf/utilities/pgfkeys.code.tex
INPUT /usr/local/texlive/2019/texmf-dist/tex/latex/pgf/math/pgfmath.sty
INPUT /usr/local/texlive/2019/texmf-dist/tex/latex/pgf/math/pgfmath.sty
INPUT /usr/local/texlive/2019/texmf-dist/tex/generic/pgf/math/pgfmath.code.tex
INPUT /usr/local/texlive/2019/texmf-dist/tex/generic/pgf/math/pgfmath.code.tex
INPUT /usr/local/texlive/2019/texmf-dist/tex/generic/pgf/utilities/pgffor.code.tex
INPUT /usr/local/texlive/2019/texmf-dist/tex/generic/pgf/utilities/pgffor.code.tex
INPUT /usr/local/texlive/2019/texmf-dist/tex/generic/pgf/math/pgfmath.code.tex
INPUT /usr/local/texlive/2019/texmf-dist/tex/generic/pgf/frontendlayer/tikz/tikz.code.tex
INPUT /usr/local/texlive/2019/texmf-dist/tex/generic/pgf/frontendlayer/tikz/tikz.code.tex
INPUT /usr/local/texlive/2019/texmf-dist/tex/generic/pgf/libraries/pgflibraryplothandlers.code.tex
INPUT /usr/local/texlive/2019/texmf-dist/tex/generic/pgf/libraries/pgflibraryplothandlers.code.tex
INPUT /usr/local/texlive/2019/texmf-dist/tex/generic/pgf/modules/pgfmodulematrix.code.tex
INPUT /usr/local/texlive/2019/texmf-dist/tex/generic/pgf/frontendlayer/tikz/libraries/tikzlibrarytopaths.code.tex
INPUT /usr/local/texlive/2019/texmf-dist/tex/generic/pgf/frontendlayer/tikz/libraries/tikzlibrarytopaths.code.tex
INPUT /usr/local/texlive/2019/texmf-dist/tex/latex/totcount/totcount.sty
INPUT /usr/local/texlive/2019/texmf-dist/tex/latex/totcount/totcount.sty
INPUT Definitions/journalnames.tex
INPUT Definitions/journalnames.tex
INPUT /usr/local/texlive/2019/texmf-dist/tex/latex/amscls/amsthm.sty
INPUT /usr/local/texlive/2019/texmf-dist/tex/latex/amscls/amsthm.sty
INPUT /usr/local/texlive/2019/texmf-dist/tex/latex/hyphenat/hyphenat.sty
INPUT /usr/local/texlive/2019/texmf-dist/tex/latex/hyphenat/hyphenat.sty
INPUT /usr/local/texlive/2019/texmf-dist/tex/latex/natbib/natbib.sty
INPUT /usr/local/texlive/2019/texmf-dist/tex/latex/natbib/natbib.sty
INPUT /usr/local/texlive/2019/texmf-dist/tex/latex/hyperref/hyperref.sty
INPUT /usr/local/texlive/2019/texmf-dist/tex/latex/hyperref/hyperref.sty
INPUT /usr/local/texlive/2019/texmf-dist/tex/generic/oberdiek/hobsub-hyperref.sty
INPUT /usr/local/texlive/2019/texmf-dist/tex/generic/oberdiek/hobsub-hyperref.sty
INPUT /usr/local/texlive/2019/texmf-dist/tex/generic/oberdiek/hobsub-hyperref.sty
INPUT /usr/local/texlive/2019/texmf-dist/tex/generic/oberdiek/hobsub-generic.sty
INPUT /usr/local/texlive/2019/texmf-dist/tex/generic/oberdiek/hobsub-generic.sty
INPUT /usr/local/texlive/2019/texmf-dist/tex/generic/ifxetex/ifxetex.sty
INPUT /usr/local/texlive/2019/texmf-dist/tex/generic/ifxetex/ifxetex.sty
INPUT /usr/local/texlive/2019/texmf-dist/tex/latex/oberdiek/auxhook.sty
INPUT /usr/local/texlive/2019/texmf-dist/tex/latex/oberdiek/auxhook.sty
INPUT /usr/local/texlive/2019/texmf-dist/tex/latex/hyperref/pd1enc.def
INPUT /usr/local/texlive/2019/texmf-dist/tex/latex/hyperref/pd1enc.def
INPUT /usr/local/texlive/2019/texmf-dist/tex/latex/latexconfig/hyperref.cfg
INPUT /usr/local/texlive/2019/texmf-dist/tex/latex/latexconfig/hyperref.cfg
INPUT /usr/local/texlive/2019/texmf-dist/tex/latex/hyperref/puenc.def
INPUT /usr/local/texlive/2019/texmf-dist/tex/latex/hyperref/puenc.def
INPUT /usr/local/texlive/2019/texmf-dist/tex/latex/url/url.sty
INPUT /usr/local/texlive/2019/texmf-dist/tex/latex/url/url.sty
INPUT /usr/local/texlive/2019/texmf-dist/tex/latex/hyperref/hpdftex.def
INPUT /usr/local/texlive/2019/texmf-dist/tex/latex/hyperref/hpdftex.def
INPUT /usr/local/texlive/2019/texmf-dist/tex/latex/oberdiek/rerunfilecheck.sty
INPUT /usr/local/texlive/2019/texmf-dist/tex/latex/oberdiek/rerunfilecheck.sty
INPUT /usr/local/texlive/2019/texmf-dist/tex/latex/footmisc/footmisc.sty
INPUT /usr/local/texlive/2019/texmf-dist/tex/latex/footmisc/footmisc.sty
INPUT /usr/local/texlive/2019/texmf-dist/tex/latex/titlesec/block.tss
INPUT /usr/local/texlive/2019/texmf-dist/tex/latex/titlesec/block.tss
INPUT /usr/local/texlive/2019/texmf-dist/tex/latex/geometry/geometry.sty
INPUT /usr/local/texlive/2019/texmf-dist/tex/latex/geometry/geometry.sty
INPUT /usr/local/texlive/2019/texmf-dist/tex/latex/caption/newfloat.sty
INPUT /usr/local/texlive/2019/texmf-dist/tex/latex/caption/newfloat.sty
INPUT /usr/local/texlive/2019/texmf-dist/tex/latex/caption/caption.sty
INPUT /usr/local/texlive/2019/texmf-dist/tex/latex/caption/caption.sty
INPUT /usr/local/texlive/2019/texmf-dist/tex/latex/caption/caption3.sty
INPUT /usr/local/texlive/2019/texmf-dist/tex/latex/caption/caption3.sty
INPUT /usr/local/texlive/2019/texmf-dist/tex/latex/tools/xr.sty
INPUT /usr/local/texlive/2019/texmf-dist/tex/latex/tools/xr.sty
INPUT entropy-950302.aux
INPUT SM.aux
INPUT SM.aux
OUTPUT SM.aux
INPUT /usr/local/texlive/2019/texmf-dist/tex/latex/psnfss/t1ppl.fd
INPUT /usr/local/texlive/2019/texmf-dist/tex/latex/psnfss/t1ppl.fd
INPUT /usr/local/texlive/2019/texmf-dist/fonts/tfm/adobe/palatino/pplr8t.tfm
INPUT /usr/local/texlive/2019/texmf-dist/tex/context/base/mkii/supp-pdf.mkii
INPUT /usr/local/texlive/2019/texmf-dist/tex/context/base/mkii/supp-pdf.mkii
INPUT /usr/local/texlive/2019/texmf-dist/tex/latex/microtype/mt-ppl.cfg
INPUT /usr/local/texlive/2019/texmf-dist/tex/latex/microtype/mt-ppl.cfg
INPUT /usr/local/texlive/2019/texmf-dist/tex/latex/hyperref/nameref.sty
INPUT /usr/local/texlive/2019/texmf-dist/tex/latex/hyperref/nameref.sty
INPUT /usr/local/texlive/2019/texmf-dist/tex/generic/oberdiek/gettitlestring.sty
INPUT /usr/local/texlive/2019/texmf-dist/tex/generic/oberdiek/gettitlestring.sty
INPUT SM.out
INPUT SM.out
INPUT SM.out
INPUT SM.out
OUTPUT SM.pdf
INPUT ./SM.out
INPUT ./SM.out
OUTPUT SM.out
INPUT /usr/local/texlive/2019/texmf-dist/fonts/tfm/adobe/palatino/pplr8t.tfm
INPUT /usr/local/texlive/2019/texmf-dist/fonts/tfm/adobe/palatino/pplb8t.tfm
INPUT /usr/local/texlive/2019/texmf-dist/fonts/tfm/adobe/palatino/pplb8t.tfm
INPUT Definitions/logo-orcid.eps
INPUT ./Definitions/logo-orcid.eps
INPUT ./Definitions/logo-orcid.eps
INPUT ./Definitions/logo-orcid.pdf
INPUT ./Definitions/logo-orcid.pdf
INPUT ./Definitions/logo-orcid.eps
INPUT ./Definitions/logo-orcid.pdf
INPUT ./Definitions/logo-orcid.pdf
INPUT ./Definitions/logo-orcid.pdf
INPUT /usr/local/texlive/2019/texmf-dist/tex/latex/psnfss/ot1ppl.fd
INPUT /usr/local/texlive/2019/texmf-dist/tex/latex/psnfss/ot1ppl.fd
INPUT /usr/local/texlive/2019/texmf-dist/fonts/tfm/adobe/palatino/pplr7t.tfm
INPUT /usr/local/texlive/2019/texmf-dist/fonts/tfm/adobe/palatino/pplr7t.tfm
INPUT /usr/local/texlive/2019/texmf-dist/fonts/tfm/adobe/palatino/pplr7t.tfm
INPUT /usr/local/texlive/2019/texmf-dist/tex/latex/psnfss/omlzplm.fd
INPUT /usr/local/texlive/2019/texmf-dist/tex/latex/psnfss/omlzplm.fd
INPUT /usr/local/texlive/2019/texmf-dist/fonts/tfm/public/mathpazo/zplmr7m.tfm
INPUT /usr/local/texlive/2019/texmf-dist/fonts/tfm/public/mathpazo/zplmr7m.tfm
INPUT /usr/local/texlive/2019/texmf-dist/fonts/tfm/public/mathpazo/zplmr7m.tfm
INPUT /usr/local/texlive/2019/texmf-dist/tex/latex/psnfss/omszplm.fd
INPUT /usr/local/texlive/2019/texmf-dist/tex/latex/psnfss/omszplm.fd
INPUT /usr/local/texlive/2019/texmf-dist/fonts/tfm/public/mathpazo/zplmr7y.tfm
INPUT /usr/local/texlive/2019/texmf-dist/fonts/tfm/public/mathpazo/zplmr7y.tfm
INPUT /usr/local/texlive/2019/texmf-dist/fonts/tfm/public/mathpazo/zplmr7y.tfm
INPUT /usr/local/texlive/2019/texmf-dist/tex/latex/psnfss/omxzplm.fd
INPUT /usr/local/texlive/2019/texmf-dist/tex/latex/psnfss/omxzplm.fd
INPUT /usr/local/texlive/2019/texmf-dist/fonts/tfm/public/mathpazo/zplmr7v.tfm
INPUT /usr/local/texlive/2019/texmf-dist/fonts/tfm/public/mathpazo/zplmr7v.tfm
INPUT /usr/local/texlive/2019/texmf-dist/fonts/tfm/public/mathpazo/zplmr7v.tfm
INPUT /usr/local/texlive/2019/texmf-dist/tex/latex/psnfss/ot1zplm.fd
INPUT /usr/local/texlive/2019/texmf-dist/tex/latex/psnfss/ot1zplm.fd
INPUT /usr/local/texlive/2019/texmf-dist/fonts/tfm/public/mathpazo/zplmr7t.tfm
INPUT /usr/local/texlive/2019/texmf-dist/fonts/tfm/public/mathpazo/zplmr7t.tfm
INPUT /usr/local/texlive/2019/texmf-dist/fonts/tfm/public/mathpazo/zplmr7t.tfm
INPUT /usr/local/texlive/2019/texmf-dist/fonts/tfm/public/amsfonts/symbols/msbm10.tfm
INPUT /usr/local/texlive/2019/texmf-dist/tex/latex/microtype/mt-msb.cfg
INPUT /usr/local/texlive/2019/texmf-dist/tex/latex/microtype/mt-msb.cfg
INPUT /usr/local/texlive/2019/texmf-dist/fonts/tfm/public/amsfonts/symbols/msbm10.tfm
INPUT /usr/local/texlive/2019/texmf-dist/fonts/tfm/public/amsfonts/symbols/msbm10.tfm
INPUT /usr/local/texlive/2019/texmf-dist/fonts/tfm/public/mathpazo/zplmb7t.tfm
INPUT /usr/local/texlive/2019/texmf-dist/fonts/tfm/public/mathpazo/zplmb7t.tfm
INPUT /usr/local/texlive/2019/texmf-dist/fonts/tfm/public/mathpazo/zplmb7t.tfm
INPUT /usr/local/texlive/2019/texmf-dist/fonts/tfm/adobe/palatino/pplr8t.tfm
INPUT /usr/local/texlive/2019/texmf-dist/fonts/tfm/adobe/palatino/pplri8t.tfm
INPUT /usr/local/texlive/2019/texmf-dist/fonts/tfm/adobe/palatino/pplb8t.tfm
INPUT /usr/local/texlive/2019/texmf-dist/fonts/vf/adobe/palatino/pplri8t.vf
INPUT /usr/local/texlive/2019/texmf-dist/fonts/tfm/adobe/palatino/pplri8r.tfm
INPUT /Users/themis/Library/texlive/2019/texmf-var/fonts/map/pdftex/updmap/pdftex.map
INPUT /usr/local/texlive/2019/texmf-dist/fonts/vf/adobe/palatino/pplb8t.vf
INPUT /usr/local/texlive/2019/texmf-dist/fonts/tfm/adobe/palatino/pplb8r.tfm
INPUT /usr/local/texlive/2019/texmf-dist/fonts/vf/adobe/palatino/pplr8t.vf
INPUT /usr/local/texlive/2019/texmf-dist/fonts/tfm/adobe/palatino/pplr8r.tfm
INPUT /usr/local/texlive/2019/texmf-dist/fonts/vf/adobe/palatino/pplb8t.vf
INPUT /usr/local/texlive/2019/texmf-dist/fonts/tfm/adobe/palatino/pplb8r.tfm
INPUT /usr/local/texlive/2019/texmf-dist/fonts/vf/adobe/palatino/pplb8t.vf
INPUT /usr/local/texlive/2019/texmf-dist/fonts/tfm/adobe/palatino/pplb8r.tfm
INPUT /usr/local/texlive/2019/texmf-dist/fonts/vf/adobe/palatino/pplr8t.vf
INPUT /usr/local/texlive/2019/texmf-dist/fonts/tfm/adobe/palatino/pplr8r.tfm
INPUT /usr/local/texlive/2019/texmf-dist/fonts/vf/public/mathpazo/zplmr7m.vf
INPUT /usr/local/texlive/2019/texmf-dist/fonts/tfm/public/mathpazo/fplmri.tfm
INPUT /usr/local/texlive/2019/texmf-dist/fonts/tfm/public/cm/cmmi10.tfm
INPUT /usr/local/texlive/2019/texmf-dist/fonts/tfm/adobe/palatino/pplri8r.tfm
INPUT /usr/local/texlive/2019/texmf-dist/fonts/vf/public/mathpazo/zplmr7m.vf
INPUT /usr/local/texlive/2019/texmf-dist/fonts/tfm/public/mathpazo/fplmri.tfm
INPUT /usr/local/texlive/2019/texmf-dist/fonts/tfm/public/cm/cmmi10.tfm
INPUT /usr/local/texlive/2019/texmf-dist/fonts/tfm/adobe/palatino/pplr8r.tfm
INPUT /usr/local/texlive/2019/texmf-dist/fonts/tfm/adobe/palatino/pplri8r.tfm
INPUT /usr/local/texlive/2019/texmf-dist/fonts/vf/public/mathpazo/zplmr7y.vf
INPUT /usr/local/texlive/2019/texmf-dist/fonts/tfm/public/cm/cmsy10.tfm
INPUT /usr/local/texlive/2019/texmf-dist/fonts/tfm/public/mathpazo/fplmr.tfm
INPUT /usr/local/texlive/2019/texmf-dist/fonts/vf/adobe/palatino/pplr7t.vf
INPUT /usr/local/texlive/2019/texmf-dist/fonts/vf/public/mathpazo/zplmr7t.vf
INPUT /usr/local/texlive/2019/texmf-dist/fonts/tfm/public/mathpazo/fplmr.tfm
INPUT /usr/local/texlive/2019/texmf-dist/fonts/tfm/public/cm/cmr10.tfm
INPUT /usr/local/texlive/2019/texmf-dist/fonts/vf/public/mathpazo/zplmr7y.vf
INPUT /usr/local/texlive/2019/texmf-dist/fonts/tfm/public/cm/cmsy10.tfm
INPUT /usr/local/texlive/2019/texmf-dist/fonts/vf/adobe/palatino/pplr7t.vf
INPUT /usr/local/texlive/2019/texmf-dist/fonts/vf/public/mathpazo/zplmb7t.vf
INPUT /usr/local/texlive/2019/texmf-dist/fonts/tfm/public/mathpazo/fplmb.tfm
INPUT /usr/local/texlive/2019/texmf-dist/fonts/tfm/public/cm/cmbx10.tfm
INPUT /usr/local/texlive/2019/texmf-dist/fonts/vf/public/mathpazo/zplmr7v.vf
INPUT /usr/local/texlive/2019/texmf-dist/fonts/tfm/public/cm/cmex10.tfm
INPUT /usr/local/texlive/2019/texmf-dist/fonts/tfm/public/cm/cmex10.tfm
INPUT /usr/local/texlive/2019/texmf-dist/fonts/tfm/public/mathpazo/fplmr.tfm
INPUT /usr/local/texlive/2019/texmf-dist/fonts/vf/public/mathpazo/zplmr7t.vf
INPUT /usr/local/texlive/2019/texmf-dist/fonts/tfm/public/cm/cmr10.tfm
INPUT /usr/local/texlive/2019/texmf-dist/fonts/tfm/adobe/palatino/pplr8t.tfm
INPUT /usr/local/texlive/2019/texmf-dist/fonts/tfm/adobe/palatino/pplr7t.tfm
INPUT /usr/local/texlive/2019/texmf-dist/fonts/tfm/adobe/palatino/pplr7t.tfm
INPUT /usr/local/texlive/2019/texmf-dist/fonts/tfm/adobe/palatino/pplr7t.tfm
INPUT /usr/local/texlive/2019/texmf-dist/fonts/tfm/public/mathpazo/zplmr7m.tfm
INPUT /usr/local/texlive/2019/texmf-dist/fonts/tfm/public/mathpazo/zplmr7m.tfm
INPUT /usr/local/texlive/2019/texmf-dist/fonts/tfm/public/mathpazo/zplmr7m.tfm
INPUT /usr/local/texlive/2019/texmf-dist/fonts/tfm/public/mathpazo/zplmr7y.tfm
INPUT /usr/local/texlive/2019/texmf-dist/fonts/tfm/public/mathpazo/zplmr7y.tfm
INPUT /usr/local/texlive/2019/texmf-dist/fonts/tfm/public/mathpazo/zplmr7y.tfm
INPUT /usr/local/texlive/2019/texmf-dist/fonts/tfm/public/mathpazo/zplmr7v.tfm
INPUT /usr/local/texlive/2019/texmf-dist/fonts/tfm/public/mathpazo/zplmr7v.tfm
INPUT /usr/local/texlive/2019/texmf-dist/fonts/tfm/public/mathpazo/zplmr7v.tfm
INPUT /usr/local/texlive/2019/texmf-dist/fonts/tfm/public/mathpazo/zplmb7t.tfm
INPUT /usr/local/texlive/2019/texmf-dist/fonts/tfm/public/mathpazo/zplmb7t.tfm
INPUT /usr/local/texlive/2019/texmf-dist/fonts/tfm/public/mathpazo/zplmb7t.tfm
INPUT /usr/local/texlive/2019/texmf-dist/fonts/tfm/public/mathpazo/zplmr7t.tfm
INPUT /usr/local/texlive/2019/texmf-dist/fonts/tfm/public/mathpazo/zplmr7t.tfm
INPUT /usr/local/texlive/2019/texmf-dist/fonts/tfm/public/mathpazo/zplmr7t.tfm
INPUT /usr/local/texlive/2019/texmf-dist/fonts/tfm/public/amsfonts/symbols/msbm10.tfm
INPUT /usr/local/texlive/2019/texmf-dist/fonts/tfm/public/amsfonts/symbols/msbm10.tfm
INPUT /usr/local/texlive/2019/texmf-dist/fonts/tfm/public/amsfonts/symbols/msbm10.tfm
INPUT /usr/local/texlive/2019/texmf-dist/fonts/vf/public/mathpazo/zplmb7t.vf
INPUT /usr/local/texlive/2019/texmf-dist/fonts/tfm/public/mathpazo/fplmb.tfm
INPUT /usr/local/texlive/2019/texmf-dist/fonts/tfm/adobe/palatino/pplb8r.tfm
INPUT /usr/local/texlive/2019/texmf-dist/fonts/tfm/public/cm/cmbx10.tfm
INPUT /usr/local/texlive/2019/texmf-dist/fonts/vf/public/mathpazo/zplmr7y.vf
INPUT /usr/local/texlive/2019/texmf-dist/fonts/tfm/public/cm/cmsy10.tfm
INPUT /usr/local/texlive/2019/texmf-dist/fonts/tfm/public/mathpazo/fplmr.tfm
INPUT /usr/local/texlive/2019/texmf-dist/fonts/tfm/adobe/palatino/pplr8r.tfm
INPUT /usr/local/texlive/2019/texmf-dist/fonts/vf/adobe/palatino/pplr8t.vf
INPUT /usr/local/texlive/2019/texmf-dist/fonts/tfm/adobe/palatino/pplr8r.tfm
INPUT /usr/local/texlive/2019/texmf-dist/fonts/vf/public/mathpazo/zplmr7m.vf
INPUT /usr/local/texlive/2019/texmf-dist/fonts/tfm/public/mathpazo/fplmri.tfm
INPUT /usr/local/texlive/2019/texmf-dist/fonts/tfm/public/cm/cmmi10.tfm
INPUT /usr/local/texlive/2019/texmf-dist/fonts/tfm/adobe/palatino/pplri8r.tfm
INPUT /usr/local/texlive/2019/texmf-dist/fonts/vf/public/mathpazo/zplmr7t.vf
INPUT /usr/local/texlive/2019/texmf-dist/fonts/tfm/public/mathpazo/fplmr.tfm
INPUT /usr/local/texlive/2019/texmf-dist/fonts/tfm/public/cm/cmr10.tfm
INPUT /usr/local/texlive/2019/texmf-dist/fonts/vf/adobe/palatino/pplr7t.vf
INPUT /usr/local/texlive/2019/texmf-dist/fonts/vf/adobe/palatino/pplr7t.vf
INPUT /usr/local/texlive/2019/texmf-dist/fonts/tfm/adobe/palatino/pplr8r.tfm
INPUT /usr/local/texlive/2019/texmf-dist/fonts/vf/public/mathpazo/zplmr7y.vf
INPUT /usr/local/texlive/2019/texmf-dist/fonts/tfm/public/cm/cmsy10.tfm
INPUT /usr/local/texlive/2019/texmf-dist/fonts/vf/public/mathpazo/zplmr7m.vf
INPUT /usr/local/texlive/2019/texmf-dist/fonts/tfm/public/mathpazo/fplmri.tfm
INPUT /usr/local/texlive/2019/texmf-dist/fonts/tfm/public/cm/cmmi10.tfm
INPUT /usr/local/texlive/2019/texmf-dist/fonts/tfm/adobe/palatino/pplri8r.tfm
INPUT fig_SM1.eps
INPUT ./fig_SM1.eps
INPUT ./fig_SM1.eps
INPUT ./fig_SM1.pdf
INPUT ./fig_SM1.pdf
INPUT ./fig_SM1.eps
INPUT ./fig_SM1.pdf
INPUT ./fig_SM1.pdf
INPUT ./fig_SM1.pdf
INPUT /usr/local/texlive/2019/texmf-dist/fonts/tfm/adobe/palatino/pplb8t.tfm
INPUT /usr/local/texlive/2019/texmf-dist/fonts/vf/adobe/palatino/pplb8t.vf
INPUT /usr/local/texlive/2019/texmf-dist/fonts/tfm/adobe/palatino/pplb8r.tfm
INPUT fig_SM2.eps
INPUT ./fig_SM2.eps
INPUT ./fig_SM2.eps
INPUT ./fig_SM2.pdf
INPUT ./fig_SM2.pdf
INPUT ./fig_SM2.eps
INPUT ./fig_SM2.pdf
INPUT ./fig_SM2.pdf
INPUT ./fig_SM2.pdf
INPUT /usr/local/texlive/2019/texmf-dist/fonts/tfm/adobe/palatino/pplr8t.tfm
INPUT /usr/local/texlive/2019/texmf-dist/fonts/tfm/adobe/palatino/pplr8t.tfm
INPUT /usr/local/texlive/2019/texmf-dist/fonts/tfm/adobe/palatino/pplr8t.tfm
INPUT /usr/local/texlive/2019/texmf-dist/fonts/tfm/adobe/palatino/pplr8t.tfm
INPUT /usr/local/texlive/2019/texmf-dist/fonts/vf/adobe/palatino/pplr8t.vf
INPUT /usr/local/texlive/2019/texmf-dist/fonts/vf/adobe/palatino/pplr8t.vf
INPUT SM.aux
INPUT ./SM.out
INPUT ./SM.out
INPUT /usr/local/texlive/2019/texmf-dist/fonts/enc/dvips/base/8r.enc
INPUT /usr/local/texlive/2019/texmf-dist/fonts/type1/public/amsfonts/cm/cmex10.pfb
INPUT /usr/local/texlive/2019/texmf-dist/fonts/type1/public/amsfonts/cm/cmmi10.pfb
INPUT /usr/local/texlive/2019/texmf-dist/fonts/type1/public/amsfonts/cm/cmr10.pfb
INPUT /usr/local/texlive/2019/texmf-dist/fonts/type1/public/amsfonts/cm/cmsy10.pfb
INPUT /usr/local/texlive/2019/texmf-dist/fonts/type1/public/mathpazo/fplmr.pfb
INPUT /usr/local/texlive/2019/texmf-dist/fonts/type1/public/mathpazo/fplmri.pfb
INPUT /usr/local/texlive/2019/texmf-dist/fonts/type1/urw/palatino/uplb8a.pfb
INPUT /usr/local/texlive/2019/texmf-dist/fonts/type1/urw/palatino/uplr8a.pfb
INPUT /usr/local/texlive/2019/texmf-dist/fonts/type1/urw/palatino/uplri8a.pfb
