# Supplementary material for: The Smoluchowski Ensemble—Statistical Mechanics of Aggregation
Source: Entropy (Basel). 2020 Oct 20;22(10):1181. doi: 10.3390/e22101181 (PMC7597352; doi:10.3390/e22101181)
Supplement: Supplementary file 1 [file entropy-22-01181-s001.zip › SM.out]

\BOOKMARK [1][]{section.1}{\376\377\000D\000e\000r\000i\000v\000a\000t\000i\000o\000n\000\040\000o\000f\000\040\000t\000h\000e\000\040\000S\000m\000o\000l\000u\000c\000h\000o\000w\000s\000k\000i\000\040\000e\000q\000u\000a\000t\000i\000o\000n}{}% 1
\BOOKMARK [1][]{section.2}{\376\377\000D\000e\000r\000i\000v\000a\000t\000i\000o\000n\000\040\000o\000f\000\040\000E\000q\000.\000\040\000\050\0002\0009\000\051}{}% 2
\BOOKMARK [1][]{section.3}{\376\377\000C\000o\000n\000c\000a\000v\000i\000t\000y\000\040\000o\000f\000\040\000M\000,\000N}{}% 3
\BOOKMARK [1][]{section.4}{\376\377\000M\000o\000n\000t\000e\000\040\000C\000a\000r\000l\000o\000\040\000S\000i\000m\000u\000l\000a\000t\000i\000o\000n\000s}{}% 4
