# Supplementary material for: The Smoluchowski Ensemble—Statistical Mechanics of Aggregation
Source: Entropy (Basel). 2020 Oct 20;22(10):1181. doi: 10.3390/e22101181 (PMC7597352; doi:10.3390/e22101181)
Supplement: Supplementary file 1 [file entropy-22-01181-s001.zip › SM.tex]

% !TEX program = pdflatexmk
%!TEX encoding = UTF-8 Unicode
%=================================================================
%  LaTeX support: latex@mdpi.com 

%=================================================================
\documentclass[entropy,article,accept,moreauthors,pdftex]{Definitions/mdpi} 
%\documentclass[entropy,supfile,accept,pdftex]{Definitions/mdpi} 
% options: 
%     submit/accept 

%=================================================================
\firstpage{1} 
\makeatletter 
\setcounter{page}{\@firstpage} 
\makeatother
\pubvolume{22}
\issuenum{10}
\articlenumber{1181}
\pubyear{2020}
\copyrightyear{2020}
%\externaleditor{Academic Editor: name}
\history{}

%------------------------------------------------------------------
% The following line should be uncommented if the LaTeX file is uploaded to arXiv.org
%\pdfoutput=1

%=================================================================
% Add packages and commands here. The following packages are loaded in our class file: 
%    amsmath 
%    amsthm 
%    booktabs 
%    caption 
%    fontenc 
%    footmisc 
%    geometry 
%    calc 
%    etoolbox 
%    enumitem 
%    hyphenat 
%    hyperref 
%    indentfirst 
%    ifthen 
%    fancyhdr, graphicx 
%    float 
%    lastpage 
%    lineno 
%    mathpazo 
%    mdframed 
%    microtype 
%    multirow 
%    natbib 
%    setspace 
%    soul 
%    tabto 
%    tikz
%    titlesec 
%    url 

\usepackage{xr}
%\externaldocument{entropy-950302}
\renewcommand{\theequation}{SM.\arabic{equation}}

\renewcommand{\thefigure}{S\arabic{figure}}
%:--> mybluebox (used in empheq))
\definecolor{light_blue}{rgb}{0.8, 0.888151, 1.}
\colorlet{shadecolor}{light_blue}
\newcommand*\mybluebox[1]{ 
\colorbox{shadecolor}{\hspace{1em}#1\hspace{1em}}}   

\newcommand{\red}[1]{\textcolor{red}{#1}}
\newcommand{\blue}[1]{\textcolor{blue}{#1}}
\newcommand{\ens}[1]{\left\langle#1\right\rangle}
\newcommand{\xav}{\bar x}
\newcommand{\mpd}{\text{MPD}}
\newcommand{\vstrutS}{\vphantom{\sum}}
\newcommand{\vstrutSS}{\vphantom{\sum_X^X}}
\newcommand{\kmax}{k_\text{max}}
\newcommand{\sol}{\text{sol}}
\newcommand{\gel}{\text{gel}}


%=================================================================
% Full title of the paper (Capitalized)
\Title{Derivations and Numerical Details}

% Author Orchid ID: enter ID or remove command
\newcommand{\orcidauthorA}{0000-0002-0097-2673} % Add \orcidA{} behind the author's name

% Authors, for the paper (add full first names)
\Author{
Themis Matsoukas\orcidA{} % first author
}

% Authors, for metadata in PDF
\AuthorNames{Themis Matsoukas}

% Affiliations / Addresses (Add [1] after \address if there is only one affiliation.)
\address[1]{%
Department of Chemical Engineering, Pennsylvania State University, University Park, PA 16802, USA;
}

% Contact information of the corresponding author
%\corres{Correspondence: txm11@psu.edu; Tel.: +01-814-863-2002}

%\simplesumm{} % Simple summary
%\conference{} % An extended version of a conference paper
% Abstract (Do not insert blank lines, i.e. \\) 
%\abstract{Abstract Here}

% Keywords
%\keyword{keywords}

%:user defined commands
%--------------------------------------------------------------------------* 
\begin{document}

%--------------------------------------------------------------------------*
%--------------------------------------------------------------------------* 
\section{Derivation of the Smoluchowski equation}
%
Define 
%
\begin{equation}
\label{t:def}
   t_{i-j,j} =    \frac{K_{i-j,j}}{\ens{K}_{g-1}}
   \frac{n'_{i-j} (n'_j-\delta_{i-j,j})}{1+\delta_{i-j,j}} ,
\end{equation}
%
such that the transition probability rate is
%
\begin{equation}
   \frac{R_{i-j,j}}{\ens{R}_{g-1}} 
   = \frac{2 t_{i-j,j}}{N'(N'-1)}
   = \frac{2 t_{i-j,j}}{N(N+1)} ,
\end{equation}
%
where $N'$ and $N=N'-1$ is the number of clusters in the parent and offspring generation, respectively. Equation (8) is now written as
%
\begin{equation}
\label{master:2}
   P(\mathbf{n}) = 
   \frac{2}{N(N+1)} \sum_{i=2}^{\infty}\sum_{j=1}^{i/2}
   P(\mathbf{n'}) t_{i-j,j} . 
\end{equation}
%
Each term of the summation represents an elementary aggregation event that produces an element of $\mathbf{n}$ from a parent via the transition $(i-j)+(j)\to (i)$. 
%
We substitute the stoichiometric relationship
%
\begin{equation}
   n'_i = n_k+\delta_{k,i} - \delta_{k,i-j} - \delta_{k,j} 
\end{equation}
%
into this result to obtain
%
\begin{equation}
\label{app:smoluchowski:1}
   \ens{n_k}_{M,N} = \frac{2}{N(N+1) \ens{K}_{M,N+1}}
   \ens{
   \sum_{i=2}^\infty
   \sum_{j=1}^{i-1}
   (n'_k+\delta_{k,i} - \delta_{k,i-j} - \delta_{k,j})
   t_{i-j,j}
   }
\end{equation}
%
and workout each term of the summation separately. The first term evaluates the mean number of clusters int he parent ensemble:
%
\begin{equation}
   \frac{2}{N(N+1)\ens{K}_{M,N+1}}
   \ens{
   n_k
   \sum_{i=2}^\infty
   \sum_{j=1}^{i-1}
   t_{i-j,j}
   }_{M,N+1}
   =\ens{n_k}_{M,N+1}
   .
\end{equation}
%
The second term is
%
\begin{equation}
   \frac{2}{N(N+1)\ens{K}_{M,N+1}}
   \ens{
   \sum_{j=1}^{k/2} t_{k-j,j}
   }_{M,N+1}
   =
   \frac{2}{N(N+1)\ens{K}_{M,N+1}}
   \ens{
   \sum_{j=1}^{k-1} n_{k-j}(n_j-\delta_{k-j,j}) K_{k-j,j}
   }
\end{equation}
%
and the third term is
%
\begin{equation}
   \frac{2}{N(N+1)\ens{K}_{M,N+1}}
   \ens{
   \sum_{j=1}^{\infty}(1+\delta_{k,j}) t_{k-j,j}
   }_{M,N+1}
   =
   \frac{2}{N(N+1)\ens{K}_{M,N+1}}
   \ens{
   n_k(n_j-\delta_{k,j})
   }
   .
\end{equation}
%
Inserting these results into (\ref{app:smoluchowski:1}) we obtain Eq.\ (14) in the main text. 


%--------------------------------------------------------------------------* 
\section{Derivation of Eq.\ (29)}
%
We begin with the propagation equation for $P(\mathbf{n})$ in Eq.\ (8) and substitute Eq.\ (11) to obtain
%
\begin{equation}
\label{app:master:1}
   P(\mathbf{n}) = 
   \sum_\mathbf{n'}
   P(\mathbf{n'})
   \frac{n'_{i-j}(n_j-\delta_{i-j,j})}{1+\delta_{i-j,j}} K_{i-j,j} .
\end{equation}
%
Next we write the probabilities $P(\mathbf{n})$ and $P(\mathbf{n'})$ in the form
%
\begin{equation}
   P(\mathbf{n}) = \frac{\mathbf{n!}W(\mathbf{n})}{\Omega_{M,N}},\quad
   P(\mathbf{n'}) = \frac{\mathbf{n'!}W(\mathbf{n})}{\Omega_{M,N+1}},\quad
\end{equation}
%
and note that the stoichiometry of aggregation is such that 
%
\begin{equation}
   \frac{\mathbf{n'!}}{\mathbf{n!}}
   =
   (N+1)\frac{n_i}{n'_{i-j}(n'_j-\delta_{i-j,j})}
   .
\end{equation}
%
We substitute into (\ref{app:master:1}) and write the result in the form
%
\begin{equation}
   \frac{W(\mathbf{n})}{\Omega_{M,N}}
%%   =
%%   \frac{2}{N \ens{K}_{M,N+1}}
%%   \sum_{i=2}^\infty
%%   \sum_{j=1}^{i/2}
%%   K_{i-j,j} \frac{n_i}{1+\delta_{i-j}}
%%   \frac{ W(\mathbf{n'})}{\Omega_{M,N+1}}
   =
   \frac{2}{N \ens{K}_{M,N+1}}
   \sum_{i=2}^\infty
   \sum_{j=1}^{i-1}
   n_i
   K_{i-j,j} 
   \frac{ W(\mathbf{n'})}{\Omega_{M,N+1}}
\end{equation}
%
and note the summations now involve only distribution $\mathbf{n}$. Equation (29) in the paper follows directly from this result. 
 
%--------------------------------------------------------------------------* 
\section{Concavity of $\Omega_{M,N}$}


\noindent First we note the concave/homogeneous inequality.

\begin{quote}\small

If $f(x,y)$ is concave then  
%
\begin{equation*}
   f(\alpha x_1 +(1-\alpha)x_2, \alpha y_1 +(1-\alpha)y_2) 
   \geq
   \alpha f(x_1,y_1) + (1-\alpha) f(x_2,y_2) .
\end{equation*}
%
This is the concave inequality. If $f(x,y))$ is also homogeneous with degree 1, then the right-hand side of the inequality is
%
\begin{equation*}
    \alpha f(x_1,y_1) + (1-\alpha) f(x_2,y_2) 
    =
    f(\alpha x_1, \alpha y_1) + f((1-\alpha) x_1, (1-\alpha) y_1) 
\end{equation*}
%
Setting $X_1 = \alpha x_1$, $X_2=(1-\alpha) x_2$, $Y_1=\alpha y_1$, $Y_2=(1-\alpha) y_2$
the concave inequality becomes
%
\begin{equation*}
   f(X_1+X_2, Y_1+Y_2) \geq f(X_1,Y_1) + f(X_2+Y_2)
\end{equation*}
%
This is the concave/homogeneous inequality and is satisfied if $f$ is concave and homogeneous with degree 1. Conversely, if this inequality is satisfied and $f$ is homogeneous with degree 1, then $f$ is also concave. This result is obtained by tracing the derivation backwards.  
\end{quote}


\noindent To prove the concavity of $\log\Omega$, write distribution $\mathbf{n}$ of the $(M,N)$ ensemble as a sum of two distributions:
%
\begin{equation}
   \mathbf{n} = \mathbf{n}_A + \mathbf{n}_B
\end{equation}
%
such that $\mathbf{n}_A$ belongs in ensemble $(M_A,N_A)$, $\mathbf{n}_B$ belongs in $(M_B,N_B)$, and 
%
\begin{equation}
   M_A + M_B = M,\quad
   N_A+N_B = N .
\end{equation}
%
Let $\mathbf{n}^*_A$ be the \mpd\ of the ensemble $(M_A,N_A)$ and $\mathbf{n}^*_B$ the \mpd\ of $(M_B,N_B)$. Their sum $\mathbf{n}^*_A+\mathbf{n}^*_B$ is a distribution in $(M,N)$ and thus we have
%
\begin{equation}
   \log\Omega_{M_A+M_B,N_A+N_B}
   \geq
   H(\mathbf{n}^*_A + \mathbf{n}^*_B) + \log W(\mathbf{n}^*_A+\mathbf{n}^*_B) .
\end{equation}
%
The functional on the right-hand side is concave in $\mathbf{n}$ and homogeneous with degree 1, therefore it satisfies the concave/homogeneous inequality:%
\begin{multline}
   \log\Omega_{M_A+M_B,N_A+N_B}
   \geq
   H(\mathbf{n}^*_A + \mathbf{n}^*_B) + \log W(\mathbf{n}^*_A+\mathbf{n}^*_B) 
   \geq
   \\
   H(\mathbf{n}^*_A) + \log W(\mathbf{n}^*_A) + 
   H(\mathbf{n}^*_B) + \log W(\mathbf{n}^*_B)
   = 
   \\
   \Omega_{M_A,N_A}+\Omega_{M_B,N_B} .
\end{multline}
%
Therefore,
%
\begin{equation}
   \log\Omega_{M_A+M_B,N_A+N_B} \geq \Omega_{M_A,N_A}+\Omega_{M_B,N_B}
\end{equation}
%
This is the concave/homogeneous inequality applied to the partition function. Since $\log\Omega_{M,N}$ is homogeneous with degree 1 in $M$ and $N$ the inequality implies that it is concave function of its arguments. It also follows that the intensive partition function $\\log\omega(\xav)=(\log\Omega_M,N)/N$ is concave function of $\xav$. Then
%
\begin{equation}
\label{app:beta:stability}
   \frac{d^2\log\omega}{d\xav^2} = \frac{d\beta}{d\xav} \leq 0 .
\end{equation}
%
From Eq.\ (45) we also have
%
\begin{equation}
   \frac{d\beta}{d\xav} = -\frac{1}{\xav} \frac{d\log q}{d\xav} .
\end{equation}
%
Combining with (\ref{app:beta:stability}) we obtain
%
\begin{equation}
\label{app:q:stability}
   \frac{d\log q}{d\xav} \ge 0 .
\end{equation}
%
Equations (\ref{app:beta:stability}) and (\ref{app:q:stability}) appear as Eq.\ (83) in the main text. 

%--------------------------------------------------------------------------* 
%: fig_SM1
\begin{figure}
\begin{center}
\includegraphics[width=3.25in]{fig_SM1}
\end{center}
\caption{The mean distribution in the simulation is calculated as the average of 1000 independent runs. Error bars are estimates of the standard deviation of the calculated average based on the standard deviation of individual runs. }
\label{fig_SM1}
\end{figure}


%--------------------------------------------------------------------------* 
\section{Monte Carlo Simulations}
%
The Monte Carlo method was coded in Mathematica using a simulation box with 200 particles. The results shown in the paper are obtained by averaging 1000 independent trajectories, each trajectory representing a list of 200 distributions, starting with $N=200$ and ending with a single cluster. The simulations were rub on a Macbook Pro 3.1 GHz Dual-Core Intel Core i7. The accuracy of the simulation depends entirely on the number of trajectories that are averaged. The calculation of 1000 trajectories takes about 40 min and is a reasonable compromise between computational time and accuracy. 
%
Accuracy is excellent for small clusters but deteriorates as cluster mass increases, as 
such particles are present at very low concentration and are sampled less frequently  (Fig.\ \ref{fig_SM1}). Even so, the theoretical distribution represents the data very well. The magnitude of the error bars can be decreased by accumulating more trajectories. However, the discrepancies in the precise location of the gel phase are due to the small mass ($M=200$) of the system. Since computational time increases approximately as $M^2$, simulations with larger mass are impractical. We note, however, that the agreement on the location of the gel cluster between theory and simulation (see Fig. 6 of the paper) improves as the size of the cluster gel increases. This behavior is consistent with the claim that discrepancies are due to small size effects. 

%--------------------------------------------------------------------------* 
%: fig_SM2
\begin{figure}
\begin{center}
\includegraphics[width=3.25in]{fig_SM2}
\end{center}
\caption{The error in $\phi_\text{gel}$ is generally less than 1\% for $\phi_\text{gel}>0.6$.  }
\label{fig_SM2}
\end{figure}
%--------------------------------------------------------------------------* 

The error in $\phi_\text{gel}$ is very small, less that 1\% over most of the post-gel region (Fig.\ \ref{fig_SM2}).  As a mean property of the distribution, $\phi_\text{gel}$ is calculated very accurately when averaged over 1000 trajectories. The same is true for $\xav_\sol$ (not shown). 

%--------------------------------------------------------------------------* 


%%%%%%%%%%%%%%%%%%%%%%%%%%%%%%%%%%%%%%%%%%
\reftitle{References}

% Please provide either the correct journal abbreviation (e.g. according to the “List of Title Word Abbreviations” http://www.issn.org/services/online-services/access-to-the-ltwa/) or the full name of the journal.
% Citations and References in Supplementary files are permitted provided that they also appear in the reference list here. 


% The following MDPI journals use author-date citation: Arts, Econometrics, Economies, Genealogy, Humanities, IJFS, JRFM, Laws, Religions, Risks, Social Sciences. For those journals, please follow the formatting guidelines on http://www.mdpi.com/authors/references
% To cite two works by the same author: \citeauthor{ref-journal-1a} (\citeyear{ref-journal-1a}, \citeyear{ref-journal-1b}). This produces: Whittaker (1967, 1975)
% To cite two works by the same author with specific pages: \citeauthor{ref-journal-3a} (\citeyear{ref-journal-3a}, p. 328; \citeyear{ref-journal-3b}, p.475). This produces: Wong (1999, p. 328; 2000, p. 475)


%% for journal Sci
%\reviewreports{\\
%Reviewer 1 comments and authors’ response\\
%Reviewer 2 comments and authors’ response\\
%Reviewer 3 comments and authors’ response
%}

%%%%%%%%%%%%%%%%%%%%%%%%%%%%%%%%%%%%%%%%%%
\end{document}
